# Supplementary material for: QTL-Seq identified a genomic region on chromosome 1 for soil-salinity tolerance in F2 progeny of Thai salt-tolerant rice donor line “Jao Khao”
Source: Front Plant Sci. 2024 Aug 26;15:1424689. doi: 10.3389/fpls.2024.1424689 (PMC11385611; doi:10.3389/fpls.2024.1424689)
Supplement: Supplementary file 2 [file Table1.xlsx]

## Sheet: TableS1
Table S1. Phenotypes of F2 (IR29 x JK) progeny
	CMS	TN_r
1	60.9085	0
2	87.6366	1
3	67.6107	2
4	58.4958	0
5	73.2733	1
6	74.2226	1
7	52.6716	0
8	73.8755	1
9	82.732	1
10	71.931	1
11	46.1752	0
12	45.0199	1
13	84.81	0
14	78.1919	1
15	58.7053	2
16	82.3408	1
17	74.4583	1
18	72.9991	0
19	76.6247	2
20	72.3934	1
21	67.9271	1
22	85.0558	2
23	78.5388	1
24	90.7491	3
25	48.4763	1
26	79.494	1
27	78.298	1
28	73.3712	1
29	84.2049	2
30	79.1124	0
31	80.9633	1
32	12.5623	0
33	65.2475	2
34	90.3911	1
35	85.7162	2
36	84.5096	1
37	84.5049	1
38	84.4422	1
39	71.0613	1
40	66.0351	1
41	80.1322	2
42	37.5598	1
43	93.5965	1
44	51.0486	1
45	68.4885	1
46	53.0041	1
47	42.7347	0
48	57.0289	3
49	45.0106	0
50	64.6568	0
51	76.2312	2
52	66.4313	0
53	66.6759	1
54	72.5096	1
55	68.4003	1
56	38.3178	0
57	33.9975	1
58	22.7441	1
59	70.4025	1
60	79.4715	1
61	91.7593	1
62	72.8348	1
63	56.1737	1
64	64.6555	1
65	47.7131	0
66	78.0642	1
67	72.2608	1
68	54.796	1
69	64.1864	1
70	83.969	1
71	7.443	0
72	39.5203	0
73	52.4031	0
74	93.2021	1
75	29.6509	0
76	10.2576	0
77	63.598	0
78	81.6117	1
79	72.7248	1
80	85.116	1
81	88.2915	1
82	63.5489	0
83	69.8484	0
84	67.7863	1
85	87.7195	2
86	67.1282	2
87	52.8325	0
88	10.9811	0
89	70.2614	0
90	65.6732	1
91	49.3519	0
92	48.9947	0
93	67.2517	0
94	60.763	2
95	57.9768	0
96	65.6043	0
97	47.7734	0
98	79.0588	0
99	81.8479	0
100	73.9057	0
101	74.9244	1
102	69.0118	1
103	38.1863	1
104	40.1966	2
105	10.5048	1
106	11.8089	0
107	73.6406	0
108	71.4033	1
109	50.0542	0
110	49.279	1
111	31.9027	0
112	50.5999	0
113	78.774	0
114	58.1315	1
115	19.0873	0
116	25.448	0
117	72.1569	0
118	43.2256	0
119	82.8551	1
120	53.7744	0
121	21.2003	0
122	77.1906	1
123	25.3623	1
124	82.4663	1
125	94.6813	2
126	89.6111	1
127	88.2198	1
128	50.4198	0
129	24.8158	2
130	56.9347	0
131	6.71937	0
132	29.0652	1
133	92.8895	1
134	47.6962	0
135	70.8252	0
136	14.52	1
137	68.2298	0
138	35.6502	1
139	85.4349	0
140	10.4037	0
141	25.3788	1
142	44.5224	1
143	34.5687	2
144	83.0712	1
145	75.7592	1
146	10.4167	0
147	7.65165	0
148	90.0888	1
149	73.5746	1
150	30.8642	1
151	82.5443	2
152	36.049	1
153	36.9965	1
154	29.6341	1
155	18.416	2
156	74.2658	0
157	79.2978	1
158	84.9006	1
159	63.7511	0
160	85.3719	1
161	12.3758	1
162	81.721	1
163	24.7072	2
164	7.8327	1
165	73.9506	1
166	78.3682	1
167	64.1925	0
168	29.1457	0
169	28.9652	2
170	5.28782	1
171	13.9934	1
172	2.94118	0
173	30.8756	0
174	91.4143	1
175	89.3549	1
176	95.6499	0
177	90.1361	2
178	82.1545	2
179	26.7161	1
180	46.5471	0
181	71.2369	1
182	72.9614	1
183	87.0137	1
184	70.6673	0
185	81.0802	2
186	82.3782	0
187	93.786	2
188	85.5067	1
189	84.543	1
190	92.3547	1
191	84.172	1
192	86.0304	1
193	88.6935	1
194	82.6603	1
195	87.5804	0
196	48.1123	1
197	60.7276	0
198	67.9982	0
199	64.1879	0
200	61.5228	0
201	43.4064	0
202	87.2827	2
203	10.0197	0
204	87.6518	1
205	90.8743	1
206	88.4912	1
207	78.5691	0
208	40.0215	0
209	89.8594	1
210	73.5317	1
211	48.8059	0
212	65.4613	0
213	77.0225	1
214	82.5073	1
215	74.1107	1
216	68.8484	0
217	90.199	2
218	90.3199	1
219	79.0846	1
220	88.9422	1
221	91.7317	1
222	42.3847	0
223	41.5797	0
224	61.4995	0
225	19.3682	0
226	66.0131	0
227	46.3621	0
228	88.6927	1
229	75.8524	0
230	61.5357	0
231	86.0353	1
232	71.1501	0
233	24.7964	0
234	76.0818	1
235	91.7888	1
236	90.5344	1
237	80.2504	1
238	79.3446	1
239	92.9605	1
240	81.6337	1
241	91.5612	1
242	79.2582	1
243	91.4401	1
244	78.8909	1
245	92.4778	1
246	88.9961	1
247	40.4192	0
248	73.5815	1
249	78.4878	1
250	87.528	1
251	68.7628	0
252	73.6165	1
253	91.4833	1
254	87.9472	1
255	90.2592	1
256	78.9711	1
257	82.266	1
258	65.834	0
259	85.3226	0
260	89.1515	1
261	92.2025	1
262	85.6498	1
263	82.0108	1
264	71.7694	1
265	70.8644	1
266	92.3656	1
267	81.3915	0
268	46.0921	0
269	90.9278	0
270	88.3178	1
271	82.6926	1
272	89.1831	1
273	91.2612	1
274	81.3203	0
275	91.5835	1
276	92.9556	1
277	80.9087	1
278	91.7324	1
279	92.1936	1
280	84.775	1
281	86.4707	0
282	73.5423	1
283	67.8938	0
284	76.0144	1
285	82.8657	0
286	84.2748	1
287	86.7285	2
288	90.3962	1
289	93.6939	1
290	81.4063	2
291	78.4753	1
292	66.5297	1
293	66.8891	1
294	27.3463	0
295	77.0396	0
296	89.2324	1
297	82.5442	1
298	80.4097	1
299	72.6697	0
300	68.4254	0
301	26.1047	0
302	66.6667	0
303	61.9227	1
304	72.3753	0
305	88.6323	0
306	76.47	1
307	86.6246	1
308	58.3022	1
309	92.1003	1
310	37.0597	0
311	90.177	1
312	25.5281	0
313	78.1332	1
314	86.6631	1
315	75.2048	1
316	94.7872	1
317	93.5744	1
318	79.8638	0
319	43.2	1
320	83.0142	1
321	87.1927	1
322	74.5749	0
323	88.5115	2
324	60.6487	1
325	91.1458	0
326	75.7076	1
327	90.7891	0
328	92.1821	1
329	89.1562	1
330	77.8489	1
331	84.3441	2
332	89.3159	0
333	90.1194	2
334	73.4391	0
335	90.02	1
336	93.9807	0
337	88.5953	1
338	40.7982	0
339	77.9135	1
340	80	1
341	79.2369	1
342	83.2779	1
343	84.3878	1
344	87.2745	1
345	51.2188	1
346	85.4906	1
347	90.2673	1
348	31.5033	0
349	91.8528	1
350	82.9193	1
351	44.9021	0
352	75.4257	1
353	75.1844	1
354	32.0628	1
355	61.8059	0
356	85.543	1
357	92.926	1
358	95.1817	1
359	22.7831	0
360	87.3005	1
361	70.4727	1
362	86.6087	1
363	26.1785	0
364	76.4163	0
365	91.1816	2
366	85.7691	0
367	37.5918	0
368	88.4329	1
369	64.2211	0
370	93.2048	2
371	91.5544	0
372	44.2781	0
373	76.1439	0
374	67.11	1
375	81.3163	0
376	77.865	1
377	46.4994	0
378	48.0082	0
379	80.3376	1
380	78.9243	0
381	88.6431	1
382	80.2799	1
383	76.2054	1
384	79.753	1
385	82.3997	1
386	91.6615	2
387	76.1297	1
388	84.9358	2
389	80.3713	1
390	89.9752	1
391	72.0452	1
392	84.2834	1
393	76.4938	1
394	78.0108	1
395	90.5432	1
396	74.0665	0
397	79.3409	1
398	94.7502	1
399	84.5706	2
400	87.8994	1
401	91.1569	2
402	89.743	1
403	77.9964	2
404	91.047	2
405	94.4845	2
406	85.5642	1
407	56.7103	1
408	81.7262	1
409	86.5517	1
410	55.7723	0
411	90.9595	1
412	89.1888	1
413	70.101	1
414	86.0111	1
415	84.3221	1
416	71.9171	1
417	81.3327	1
418	71.8195	1
419	77.1688	0
420	80.6023	1
421	87.3959	1
422	64.9868	1
423	90.6502	1
424	72.2064	1
425	74.4833	1
426	85.4527	1
427	87.6486	1
428	51.4258	0
429	88.3559	1
430	89.0734	1
431	62.5517	1
432	90.8471	1
433	69.9651	0
434	92.2178	1
435	82.6169	1
436	88.3217	1
437	90.6678	1
438	33.1309	0
439	92.2476	1
440	91.1313	1
441	17.7793	0
442	51.2296	1
443	45.2318	1
444	57.0144	1
445	89.3205	1
446	89.3974	1
447	66.6402	1
448	78.1906	0
449	89.55	1
450	56.1095	0
451	72.7462	1
452	91.4559	1
453	89.1216	1
454	89.9808	2
455	75.0095	0
456	89.7215	3
457	86.2061	1
458	93.9056	2
459	46.8221	1
460	94.7905	2
461	92.3681	1
462	83.0419	1
count	462	462
average	69.921	0.796537
min	2.94118	0
max	95.6499	3
median	77.1042	1
sd.p	22.1134	0.622233
CV,%	31.6263	78.1173
Kurtosis	1.63808	0.678708
Skewness	-1.51913	0.225823

## Sheet: Table S2
Table S2. Phenotypes and genotypes of F4 (IR29 x JK) progeny for QTL1 validation
Plant no.	EC	CMS	TN_s	TN_r	genotype	genotype_no
1	59.1889	40.8111	1	1	k	1
28	42.0814	57.9186	1	1	k	1
55	40.5642	59.4358	1	1	k	1
88	100	0	1	1	k	1
121	87.9863	12.0137	2	1	k	1
208	33.3806	66.6194	1	1	k	1
241	54.4771	45.5229	1	1	k	1
268	92.6857	7.31433	1	1	k	1
301	82.1737	17.8263	1	1	k	1
328	47.5579	52.4421	1	1	k	1
388	91.8229	8.17708	1	1	k	1
	avg	33.4619	1.09091	1	k
55	73.0246	26.9754	1	1	k	1
61	48.1833	51.8167	1	0	k	1
88	85.5492	14.4508	1	1	k	1
148	87.2186	12.7814	1	1	k	1
208	36.3462	63.6538	1	1	k	1
268	43.7633	56.2367	1	0	k	1
361	51.8466	48.1534	1	1	k	1
388	26.6187	73.3813	1	1	k	1
	avg	43.4312	1	0.75	k
1	19.0706	80.9294	1	1	r	3
28	85.4584	14.5416	1	0	r	3
121	52.1361	47.8639	1	1	r	3
181	49.256	50.744	1	1	r	3
328	44.5108	55.4892	1	1	r	3
	avg	49.9136	1	0.8	r
2	59.0595	40.9405	1	1	k	1
29	41.5035	58.4965	1	1	k	1
56	65.062	34.938	1	1	k	1
89	77.0588	22.9412	1	1	k	1
122	31.2233	68.7767	2	1	k	1
149	36.051	63.949	1	1	k	1
269	60.2573	39.7427	2	1	k	1
302	28.7258	71.2742	1	1	k	1
329	56.4207	43.5793	1	1	k	1
362	35.2594	64.7406	2	2	k	1
389	64.1183	35.8817	1	1	k	1
	avg	49.5691	1.27273	1.09091	k
62	52.171	47.829	1	1	r	3
209	94.2025	5.79749	1	1	r	3
242	57.302	42.698	1	1	r	3
	avg	32.1082	1	1	r
2	48.5125	51.4875	1	1	k	1
62	79.0011	20.9989	1	1	k	1
89	61.3102	38.6898	1	1	k	1
122	59.7297	40.2703	1	0	k	1
182	54.8069	45.1931	1	1	k	1
209	31.3531	68.6469	1	1	k	1
242	43.957	56.043	1	1	k	1
269	59.5317	40.4683	1	1	k	1
302	44.3957	55.6043	1	1	k	1
389	40.2224	59.7776	1	1	k	1
	avg	47.718	1	0.9	k
3	58.0087	41.9913	3	2	r	3
30	47.5854	52.4146	2	1	r	3
57	44.9099	55.0901	2	1	r	3
63	47.5033	52.4967	2	2	r	3
90	38.0159	61.9841	1	1	r	3
123	43.1841	56.8159	3	2	r	3
150	77.7511	22.2489	1	1	r	3
183	56.3168	43.6832	1	1	r	3
210	38.794	61.206	2	2	r	3
243	40.4251	59.5749	2	2	r	3
270	39.8918	60.1082	1	1	r	3
303	39.1593	60.8407	1	1	r	3
330	44.4346	55.5654	1	1	r	3
363	70.4348	29.5652	2	1	r	3
390	51.2214	48.7786	2	2	r	3
	avg	50.8243	1.73333	1.4	r
3	60.2629	39.7371	2	1	r	3
30	55.5461	44.4539	1	1	r	3
63	87.2024	12.7976	1	1	r	3
90	42.8121	57.1879	1	1	r	3
150	72.8015	27.1985	2	1	r	3
183	34.2414	65.7586	1	1	r	3
210	62.2833	37.7167	1	1	r	3
243	30.0022	69.9978	1	1	r	3
270	59.6743	40.3257	1	1	r	3
303	38.9953	61.0047	1	1	r	3
330	46.4405	53.5595	1	1	r	3
363	48.3292	51.6708	1	1	r	3
390	77.8485	22.1515	1	1	r	3
	avg	44.8892	1.15385	1	r
4	38.6302	61.3698	1	1	r	3
31	67.4954	32.5046	1	1	r	3
58	47.4398	52.5602	1	1	r	3
64	42.3158	57.6842	1	1	r	3
91	61.5079	38.4921	1	1	r	3
184	51.1997	48.8003	1	1	r	3
211	23.2274	76.7726	1	1	r	3
244	44.9438	55.0562	1	1	r	3
271	26.8158	73.1842	1	1	r	3
304	51.9305	48.0695	2	2	r	3
331	56.9042	43.0958	1	1	r	3
364	86.3871	13.6129	2	1	r	3
	avg	50.1002	1.16667	1.08333	r
31	50.0505	49.9495	1	1	k	1
64	63.0066	36.9934	1	1	k	1
91	66.1552	33.8448	1	1	k	1
151	54.7535	45.2465	1	1	k	1
184	80.4471	19.5529	1	0	k	1
331	38.5264	61.4736	1	1	k	1
	avg	41.1768	1	0.833333	k
124	64.2161	35.7839	1	1	r	3
211	37.8865	62.1135	1	1	r	3
271	37.1316	62.8684	1	1	r	3
304	44.4711	55.5289	1	2	r	3
364	44.9362	55.0638	1	1	r	3
391	72.8991	27.1009	1	1	r	3
	avg	49.7432	1	1.16667	r
5	77.5779	22.4221	1	1	k	1
115	53.51	46.49	1	1	k	1
125	32.8205	67.1795	1	1	k	1
152	32.1479	67.8521	1	1	k	1
185	44.1068	55.8932	1	1	k	1
212	22.9252	77.0748	1	1	k	1
272	39.7556	60.2444	2	1	k	1
392	39.5492	60.4508	1	1	k	1
	avg	57.2008	1.125	1	k
32	53.9568	46.0432	1	1	r	3
65	40.9781	59.0219	1	2	r	3
92	39.0405	60.9595	1	1	r	3
332	32.7612	67.2388	2	2	r	3
365	38.7745	61.2255	2	2	r	3
	avg	58.8978	1.4	1.6	r
5	39.9614	60.0386	2	1	k	1
32	60.8054	39.1946	1	1	k	1
65	48.962	51.038	1	1	k	1
92	49.9834	50.0166	1	1	k	1
115	59.3347	40.6653	1	1	k	1
305	44.286	55.714	1	1	k	1
	avg	49.4445	1.16667	1	k
125	58.1834	41.8166	1	1	r	3
152	31.2473	68.7527	1	1	r	3
185	47.8356	52.1644	2	1	r	3
212	32.6865	67.3135	1	1	r	3
245	29.6275	70.3725	1	1	r	3
332	25.6625	74.3375	2	1	r	3
365	46.0201	53.9799	1	1	r	3
392	31.4037	68.5963	1	1	r	3
	avg	62.1667	1.25	1	r
6	47.0854	52.9146	1	1	k	1
33	59.8499	40.1501	1	1	k	1
66	81.1779	18.8221	1	1	k	1
93	92.7887	7.2113	1	1	k	1
116	61.0889	38.9111	2	1	k	1
126	28.8925	71.1075	1	1	k	1
153	90.8622	9.13777	1	1	k	1
186	14.2462	85.7538	1	1	k	1
213	98.4459	1.55414	1	1	k	1
246	60.8658	39.1342	2	1	k	1
273	22.9349	77.0651	2	1	k	1
306	32.8223	67.1777	1	1	k	1
333	34.0526	65.9474	1	1	k	1
366	37.2416	62.7584	2	1	k	1
393	39.0904	60.9096	1	1	k	1
	avg	46.5703	1.26667	1	k
6	38.7918	61.2082	1	1	k	1
33	36.8387	63.1613	1	1	k	1
66	35.6874	64.3126	1	1	k	1
93	28.7	71.3	1	1	k	1
116	48.0963	51.9037	2	1	k	1
126	45.5476	54.4524	1	1	k	1
186	38.1897	61.8103	1	1	k	1
213	43.039	56.961	1	1	k	1
246	38.8726	61.1274	1	1	k	1
273	50.3685	49.6315	1	1	k	1
306	32.8008	67.1992	2	1	k	1
333	60.4038	39.5962	2	1	k	1
366	57.1048	42.8952	1	1	k	1
393	46.4307	53.5693	1	1	k	1
	avg	57.0806	1.21429	1	k
7	63.6679	36.3321	1	1	k	1
34	63.1834	36.8166	1	1	k	1
67	42.6187	57.3813	1	1	k	1
94	56.1616	43.8384	1	1	k	1
117	83.8594	16.1406	1	1	k	1
127	55.244	44.756	2	1	k	1
154	100	0	2	1	k	1
187	57.0031	42.9969	1	1	k	1
214	84.5624	15.4376	1	0	k	1
247	49.5848	50.4152	1	1	k	1
274	84.2946	15.7054	1	1	k	1
307	50.2039	49.7961	1	1	k	1
334	92.4192	7.58082	2	1	k	1
367	52.7647	47.2353	2	2	k	1
	avg	33.1737	1.28571	1	k
7	53.0673	46.9327	2	1	k	1
34	39.4247	60.5753	1	1	k	1
67	28.557	71.443	2	1	k	1
94	48.778	51.222	1	1	k	1
117	40.3454	59.6546	1	1	k	1
127	62.868	37.132	1	1	k	1
187	54.4937	45.5063	2	1	k	1
214	47.1349	52.8651	1	1	k	1
247	48.2083	51.7917	1	1	k	1
274	48.4848	51.5152	1	1	k	1
307	44.5646	55.4354	2	1	k	1
334	57.0599	42.9401	2	1	k	1
367	60.4663	39.5337	1	1	k	1
394	53.8055	46.1945	1	1	k	1
	avg	50.9101	1.35714	1	k
8	44.1682	55.8318	1	1	k	1
35	67.655	32.345	2	1	k	1
68	37.4362	62.5638	2	1	k	1
95	43.9242	56.0758	2	2	k	1
118	39.6728	60.3272	1	1	k	1
128	65.0042	34.9958	1	1	k	1
155	34.1961	65.8039	2	2	k	1
188	13.8466	86.1534	1	2	k	1
215	36.9525	63.0475	1	1	k	1
248	44.1627	55.8373	2	2	k	1
275	56.044	43.956	2	2	k	1
308	29.7723	70.2277	1	1	k	1
335	86.8578	13.1422	2	1	k	1
368	45.1389	54.8611	2	2	k	1
	avg	53.9406	1.57143	1.42857	k
8	58.5827	41.4173	1	1	k	1
35	41.4044	58.5956	1	1	k	1
68	39.6168	60.3832	1	1	k	1
95	58.068	41.932	1	1	k	1
118	40.1929	59.8071	1	1	k	1
188	46.6179	53.3821	1	1	k	1
215	41.8127	58.1873	1	1	k	1
248	41.7225	58.2775	1	1	k	1
275	42.1394	57.8606	1	1	k	1
308	27.528	72.472	1	1	k	1
335	43.4622	56.5378	1	1	k	1
368	41.4991	58.5009	1	1	k	1
395	52.4447	47.5553	1	1	k	1
	avg	55.7622	1	1	k
9	59.5813	40.4187	1	1	k	1
36	38.9091	61.0909	1	1	k	1
69	37.4203	62.5797	1	1	k	1
129	63.9935	36.0065	1	1	k	1
175	68.451	31.549	2	1	k	1
369	86.9126	13.0874	1	1	k	1
	avg	40.7887	1.16667	1	k
189	28.8938	71.1062	1	2	r	3
216	36.212	63.788	1	1	r	3
276	26.725	73.275	1	1	r	3
309	27.5605	72.4395	1	1	r	3
336	48.0148	51.9852	1	1	r	3
396	18.2412	81.7588	3	2	r	3
	avg	69.0588	1.33333	1.33333	r
96	35.5697	64.4303	1	1	h	2
156	10.8123	89.1877	2	2	h	2
249	27.2393	72.7607	1	1	h	2
	avg	75.4596	1.33333	1.33333	h
9	35.8282	64.1718	1	1	k	1
175	77.1252	22.8748	1	1	k	1
216	49.3735	50.6265	1	1	k	1
276	75.1404	24.8596	1	1	k	1
336	37.2103	62.7897	1	1	k	1
	avg	45.0645	1	1	k
36	39.3947	60.6053	1	1	r	3
96	42.8516	57.1484	1	1	r	3
129	41.2983	58.7017	1	1	r	3
249	30.7812	69.2188	1	1	r	3
309	46.6206	53.3794	1	1	r	3
369	34.6375	65.3625	1	1	r	3
396	44.315	55.685	1	1	r	3
	avg	60.0144	1	1	r
69	24.5464	75.4536	1	1	h	2
156	54.5108	45.4892	1	1	h	2
189	43.7705	56.2295	1	1	h	2
	avg	59.0574	1	1	h
10	37.6801	62.3199	2	1	k	1
97	53.4392	46.5608	3	1	k	1
130	33.2662	66.7338	2	2	k	1
157	69.1853	30.8147	1	2	k	1
176	33.2919	66.7081	1	1	k	1
217	29.9743	70.0257	3	2	k	1
250	22.0909	77.9091	2	2	k	1
277	78.1544	21.8456	2	1	k	1
310	34.4233	65.5767	2	1	k	1
337	22.0097	77.9903	1	1	k	1
397	47.4011	52.5989	2	1	k	1
	avg	58.0985	1.90909	1.36364	k
10	61.1062	38.8938	1	1	k	1
37	36.8485	63.1515	1	1	k	1
70	63.2879	36.7121	1	1	k	1
97	70.2206	29.7794	1	1	k	1
130	45.679	54.321	2	2	k	1
176	61.7623	38.2377	1	1	k	1
217	49.9908	50.0092	1	1	k	1
250	51.3926	48.6074	1	1	k	1
310	28.562	71.438	2	1	k	1
	avg	47.9056	1.22222	1.11111	k
157	28.6732	71.3268	2	1	r	3
190	21.9646	78.0354	2	1	r	3
277	59.239	40.761	1	1	r	3
370	50.721	49.279	1	1	r	3
397	27.0523	72.9477	1	1	r	3
	avg	62.47	1.4	1	r
11	58.877	41.123	1	1	r	3
38	55.1123	44.8877	1	1	r	3
98	49.9171	50.0829	1	1	r	3
131	40.7452	59.2548	1	1	r	3
158	32.4381	67.5619	1	1	r	3
177	44.3644	55.6356	1	1	r	3
191	85.1815	14.8185	2	1	r	3
218	18.0026	81.9974	1	1	r	3
251	71.2715	28.7285	1	1	r	3
278	86.6718	13.3282	1	1	r	3
311	32.574	67.426	1	1	r	3
338	83.1897	16.8103	1	1	r	3
371	55.7228	44.2772	1	1	r	3
398	40.658	59.342	1	1	r	3
	avg	46.091	1.07143	1	r
11	40.8801	59.1199	1	1	r	3
38	59.4431	40.5569	2	1	r	3
71	48.5924	51.4076	1	1	r	3
98	65.6074	34.3926	1	1	r	3
131	34.6542	65.3458	1	1	r	3
158	36.9419	63.0581	1	1	r	3
177	32.5468	67.4532	1	1	r	3
191	34.4487	65.5513	1	1	r	3
218	73.3402	26.6598	1	1	r	3
251	52.6245	47.3755	1	1	r	3
278	39.1772	60.8228	1	1	r	3
311	28.1089	71.8911	2	1	r	3
338	35.3936	64.6064	1	1	r	3
371	41.9751	58.0249	1	1	r	3
398	42.31	57.69	1	1	r	3
	avg	55.5971	1.13333	1	r
12	70.5761	29.4239	1	1	k	1
39	54.6741	45.3259	1	1	k	1
72	53.7092	46.2908	1	1	k	1
99	64.6331	35.3669	1	1	k	1
132	36.2995	63.7005	1	1	k	1
159	44.6404	55.3596	1	1	k	1
178	41.077	58.923	1	1	k	1
192	39.758	60.242	1	1	k	1
219	25.8393	74.1607	1	0	k	1
252	48.2102	51.7898	1	1	k	1
312	91.6281	8.37188	1	1	k	1
339	35.517	64.483	1	1	k	1
372	94.382	5.61798	1	1	k	1
399	74.5056	25.4944	1	1	k	1
	avg	44.6107	1	0.928571	k
12	66.6705	33.3295	1	1	k	1
39	57.2034	42.7966	1	0	k	1
72	76.9281	23.0719	1	1	k	1
99	57.3684	42.6316	1	1	k	1
132	73.5797	26.4203	1	1	k	1
159	89.1764	10.8236	1	1	k	1
192	36.5267	63.4733	1	1	k	1
219	63.4469	36.5531	1	1	k	1
252	54.9244	45.0756	1	1	k	1
279	75.817	24.183	1	1	k	1
312	45.0046	54.9954	1	1	k	1
339	40.9351	59.0649	1	1	k	1
372	38.9375	61.0625	1	1	k	1
399	60.9767	39.0233	1	1	k	1
	avg	40.1789	1	0.928571	k
13	29.4361	70.5639	1	1	r	3
40	54.1667	45.8333	1	1	r	3
73	76.2636	23.7364	1	0	r	3
100	37.7344	62.2656	1	1	r	3
133	26.2997	73.7003	1	1	r	3
160	33.374	66.626	1	1	r	3
193	38.4615	61.5385	1	1	r	3
220	32.5947	67.4053	1	1	r	3
235	8.33333	91.6667	1	1	r	3
253	34.7676	65.2324	1	1	r	3
280	43.7699	56.2301	1	1	r	3
313	33.2055	66.7945	1	1	r	3
340	30.0301	69.9699	1	1	r	3
373	73.2062	26.7938	1	1	r	3
400	29.6181	70.3819	2	1	r	3
	avg	61.2492	1.06667	0.933333	r
160	54.0926	45.9074	1	1	k	1
220	89.3962	10.6038	1	1	k	1
340	96.968	3.03204	1	1	k	1
	avg	19.8477	1	1	k
13	36.1332	63.8668	2	0	r	3
40	39.6965	60.3035	1	1	r	3
73	41.8993	58.1007	2	2	r	3
100	42.2884	57.7116	1	1	r	3
133	87.8477	12.1523	1	1	r	3
193	43.6406	56.3594	1	1	r	3
235	87.2797	12.7203	1	1	r	3
253	54.8024	45.1976	1	1	r	3
280	49.7256	50.2744	1	1	r	3
313	15.3592	84.6408	1	1	r	3
373	29.4502	70.5498	1	1	r	3
400	89.6391	10.3609	1	1	r	3
	avg	48.5198	1.16667	1	r
14	40.8733	59.1267	1	1	k	1
41	53.7419	46.2581	1	1	k	1
74	67.1175	32.8825	1	1	k	1
101	63.109	36.891	1	1	k	1
134	90.7563	9.2437	1	1	k	1
161	44.7099	55.2901	2	1	k	1
194	55.9527	44.0473	1	1	k	1
221	97.1119	2.88809	1	1	k	1
281	50.9247	49.0753	1	1	k	1
314	62.5375	37.4625	1	1	k	1
341	55.3393	44.6607	1	1	k	1
374	47.9633	52.0367	2	2	k	1
	avg	39.1552	1.16667	1.08333	k
14	52.9283	47.0717	1	1	k	1
41	42.1842	57.8158	1	1	k	1
74	48.6868	51.3132	1	1	k	1
134	39.7627	60.2373	1	1	k	1
161	55.8023	44.1977	1	1	k	1
194	30.2563	69.7437	1	1	k	1
221	42.8507	57.1493	1	1	k	1
236	44.4145	55.5855	1	1	k	1
254	57.6928	42.3072	1	1	k	1
281	40.7257	59.2743	1	1	k	1
314	35.4668	64.5332	1	1	k	1
341	24.8746	75.1254	1	1	k	1
374	96.1945	3.8055	1	1	k	1
401	72.3965	27.6035	1	1	k	1
	avg	51.1259	1	1	k
15	56.7016	43.2984	1	1	r	3
42	84.693	15.307	1	1	r	3
75	70.8339	29.1661	1	1	r	3
102	59.4892	40.5108	1	1	r	3
135	52.2701	47.7299	1	1	r	3
195	28.5685	71.4315	1	1	r	3
222	48.1449	51.8551	1	1	r	3
237	49.9403	50.0597	3	1	r	3
255	63.9575	36.0425	1	1	r	3
282	56.9666	43.0334	1	1	r	3
315	55.7367	44.2633	1	1	r	3
342	40.3765	59.6235	1	1	r	3
375	52.6449	47.3551	1	1	r	3
402	45.9853	54.0147	1	1	r	3
	avg	45.2636	1.14286	1	r
15	50.3002	49.6998	1	1	r	3
42	43.4195	56.5805	1	1	r	3
75	44.6589	55.3411	1	1	r	3
135	51.4256	48.5744	1	1	r	3
195	61.1228	38.8772	1	1	r	3
222	44.4902	55.5098	1	1	r	3
237	48.5215	51.4785	1	1	r	3
255	56.5204	43.4796	1	1	r	3
282	39.1492	60.8508	1	1	r	3
315	43.3271	56.6729	1	1	r	3
342	50.563	49.437	1	1	r	3
375	35.2711	64.7289	1	1	r	3
	avg	52.6025	1	1	r
16	66.3993	33.6007	1	1	r	3
43	57.037	42.963	1	1	r	3
76	45.619	54.381	1	1	r	3
103	44.9885	55.0115	1	1	r	3
136	43.4999	56.5001	1	1	r	3
163	93.9127	6.08734	1	1	r	3
196	50.3812	49.6188	1	1	r	3
223	63.1608	36.8392	1	1	r	3
238	4.05589	95.9441	1	1	r	3
256	37.5222	62.4778	1	1	r	3
283	20.8006	79.1994	1	1	r	3
316	27.2487	72.7513	1	1	r	3
343	23.8423	76.1577	1	1	r	3
376	38.2255	61.7745	1	1	r	3
403	78.5075	21.4925	1	1	r	3
	avg	53.6533	1	1	r
16	30.7085	69.2915	1	1	r	3
43	39.5818	60.4182	1	1	r	3
76	56.0772	43.9228	1	1	r	3
103	54.2062	45.7938	1	1	r	3
136	31.5825	68.4175	1	1	r	3
196	29.7612	70.2388	1	1	r	3
223	45.657	54.343	1	1	r	3
238	32.6764	67.3236	1	1	r	3
256	51.1022	48.8978	1	1	r	3
283	41.4556	58.5444	1	1	r	3
316	25.9403	74.0597	1	1	r	3
343	37.1905	62.8095	1	1	r	3
376	31.2575	68.7425	1	1	r	3
403	40.044	59.956	1	1	r	3
	avg	60.9114	1	1	r
17	71.8065	28.1935	1	1	k	1
44	58.0438	41.9562	1	1	k	1
137	30.3745	69.6255	2	1	k	1
377	42.956	57.044	1	0	k	1
404	34.653	65.347	1	1	k	1
	avg	52.4332	1.2	0.8	k
77	54.2363	45.7637	1	2	r	3
164	27.793	72.207	2	2	r	3
197	62.0594	37.9406	1	1	r	3
224	96.8176	3.18237	1	1	r	3
257	25.6576	74.3424	1	1	r	3
284	44.6432	55.3568	1	1	r	3
295	65.1418	34.8582	1	1	r	3
317	28.194	71.806	1	1	r	3
344	62.8631	37.1369	1	1	r	3
	avg	48.066	1.11111	1.22222	r
164	49.5163	50.4837	1	1	h	2
257	45.2295	54.7705	1	1	h	2
404	25.6971	74.3029	1	1	h	2
	avg	59.8524	1	1	h
17	81.0624	18.9376	1	1	k	1
44	46.3638	53.6362	1	1	k	1
137	45.7554	54.2446	1	1	k	1
295	41.1019	58.8981	1	1	k	1
317	31.2834	68.7166	2	1	k	1
	avg	50.8866	1.2	1	k
104	34.37	65.63	1	1	r	3
197	44.5341	55.4659	2	1	r	3
224	32.5708	67.4292	1	1	r	3
344	33.6869	66.3131	1	1	r	3
377	33.6316	66.3684	1	1	r	3
	avg	64.2413	1.2	1	r
18	55.209	44.791	1	1	r	3
78	50.986	49.014	1	1	r	3
105	31.3704	68.6296	2	2	r	3
165	41.6221	58.3779	1	1	r	3
198	63.1142	36.8858	1	1	r	3
225	100	0	0	0	r	3
258	18.4648	81.5352	1	1	r	3
285	38.0455	61.9545	1	1	r	3
296	37.068	62.932	1	1	r	3
318	84.5039	15.4961	1	1	r	3
345	80.8588	19.1412	1	1	r	3
378	69.9049	30.0951	1	1	r	3
405	31.6048	68.3952	1	1	r	3
	avg	45.9421	1	1	r
18	54.0516	45.9484	1	1	r	3
45	41.9178	58.0822	1	1	r	3
78	64.8715	35.1285	1	1	r	3
138	53.375	46.625	1	1	r	3
165	50.0137	49.9863	1	1	r	3
198	56.7563	43.2437	1	1	r	3
225	36.9608	63.0392	1	1	r	3
258	51.5522	48.4478	1	1	r	3
285	45.5845	54.4155	1	1	r	3
296	30.6364	69.3636	1	1	r	3
318	58.7601	41.2399	2	1	r	3
345	38.5848	61.4152	1	1	r	3
378	88.4406	11.5594	1	1	r	3
405	50.4122	49.5878	1	1	r	3
	avg	48.4344	1.07143	1	r
79	43.6617	56.3383	1	1	h	2
319	52.3856	47.6144	1	1	h	2
379	64.0444	35.9556	1	1	h	2
	avg	46.6361	1	1	h
19	49.3277	50.6723	2	1	k	1
46	100	0	1	1	k	1
106	23.4181	76.5819	1	1	k	1
139	62.5262	37.4738	1	1	k	1
199	32.8103	67.1897	1	1	k	1
286	60.9389	39.0611	1	1	k	1
297	46.5378	53.4622	1	1	k	1
	avg	46.3487	1.14286	1	k
166	17.7033	82.2967	2	2	r	3
226	34.4423	65.5577	1	1	r	3
259	33.9586	66.0414	1	1	r	3
346	73.3734	26.6266	1	1	r	3
406	42.3285	57.6715	1	1	r	3
	avg	59.6388	1.2	1.2	r
20	82.9229	17.0771	1	1	k	1
167	87.6873	12.3127	1	1	k	1
287	52.0226	47.9774	1	1	k	1
320	82.6833	17.3167	1	1	k	1
	avg	23.671	1	1	k
47	97.1512	2.84882	1	1	r	3
80	40.7222	59.2778	1	1	r	3
140	33.5631	66.4369	2	1	r	3
200	42.4977	57.5023	1	1	r	3
227	29.6341	70.3659	1	1	r	3
260	43.8166	56.1834	1	1	r	3
298	32.32	67.68	1	1	r	3
347	93.0133	6.98671	1	1	r	3
380	51.1679	48.8321	1	1	r	3
	avg	48.4571	1.11111	1	r
167	35.1134	64.8866	1	1	h	2
260	62.7276	37.2724	1	1	h	2
298	51.3193	48.6807	1	1	h	2
	avg	50.2799	1	1	h
20	52.235	47.765	1	1	k	1
80	38.8591	61.1409	1	1	k	1
107	44.3721	55.6279	1	1	k	1
200	43.0532	56.9468	1	1	k	1
227	54.7123	45.2877	1	1	k	1
380	44.4279	55.5721	1	1	k	1
407	39.5951	60.4049	1	1	k	1
	avg	54.6779	1	1	k
47	48.3871	51.6129	1	1	r	3
140	54.0238	45.9762	1	1	r	3
287	75.4749	24.5251	1	1	r	3
320	70.6153	29.3847	3	1	r	3
347	13.081	86.919	1	1	r	3
	avg	47.6836	1.4	1	r
21	46.0991	53.9009	1	1	k	1
48	28.9297	71.0703	1	1	k	1
81	51.7684	48.2316	1	1	k	1
108	54.8637	45.1363	1	1	k	1
141	59.0564	40.9436	1	1	k	1
168	43.4665	56.5335	1	1	k	1
201	23.4634	76.5366	1	1	k	1
228	23.3296	76.6704	1	1	k	1
261	34.1778	65.8222	1	1	k	1
	avg	59.4273	1	1	k
288	54.3539	45.6461	1	1	r	3
321	35.8478	64.1522	2	2	r	3
348	32.1011	67.8989	2	1	r	3
355	28.3326	71.6674	1	1	r	3
381	53.9034	46.0966	1	1	r	3
408	49.7077	50.2923	2	1	r	3
	avg	57.6256	1.5	1.16667	r
48	44.8611	55.1389	2	1	r	3
108	30.0239	69.9761	1	1	r	3
141	30.7566	69.2434	1	1	r	3
168	24.9195	75.0805	2	1	r	3
228	53.0881	46.9119	1	1	r	3
261	31.8041	68.1959	2	2	r	3
321	66.6898	33.3102	1	1	r	3
355	46.1871	53.8129	1	1	r	3
381	61.4599	38.5401	1	1	r	3
	avg	56.69	1.33333	1.11111	r
201	75.2525	24.7475	1	1	k	1
288	30.8555	69.1445	2	1	k	1
408	46.2967	53.7033	1	1	k	1
	avg	49.1984	1.33333	1	k
22	92.7731	7.22689	1	1	k	1
49	41.4237	58.5763	1	1	k	1
109	37.4866	62.5134	1	1	k	1
229	38.0888	61.9112	1	1	k	1
262	69.1977	30.8023	1	1	k	1
289	76.8822	23.1178	1	1	k	1
349	74.9025	25.0975	1	1	k	1
356	73.542	26.458	1	1	k	1
	avg	36.9629	1	1	k
142	35.9806	64.0194	1	1	r	3
169	31.2575	68.7425	1	1	r	3
202	33.8247	66.1753	1	1	r	3
322	86.289	13.711	1	0	r	3
409	77.7919	22.2081	1	1	r	3
	avg	46.9713	1	0.8	r
82	60.4245	39.5755	1	1	k	1
109	44.4315	55.5685	1	1	k	1
202	52.0239	47.9761	1	1	k	1
229	25.1393	74.8607	1	1	k	1
322	33.4602	66.5398	1	1	k	1
349	26.2856	73.7144	1	1	k	1
	avg	59.7058	1	1	k
22	52.8782	47.1218	1	1	r	3
49	38.0213	61.9787	1	1	r	3
169	43.6391	56.3609	1	1	r	3
289	31.5556	68.4444	1	1	r	3
356	16.0008	83.9992	2	1	r	3
382	18.6307	81.3693	1	1	r	3
409	41.1574	58.8426	2	1	r	3
	avg	65.4453	1.28571	1	r
23	66.1372	33.8628	1	1	k	1
50	71.9735	28.0265	2	1	k	1
83	50.4288	49.5712	1	1	k	1
110	52.6385	47.3615	1	2	k	1
170	64.2307	35.7693	1	1	k	1
203	67.5953	32.4047	1	1	k	1
230	36.1684	63.8316	1	1	k	1
263	30.5001	69.4999	1	1	k	1
323	42.0627	57.9373	1	1	k	1
350	78.2317	21.7683	1	0	k	1
357	53.255	46.745	2	2	k	1
383	94.1146	5.88544	1	1	k	1
410	59.1091	40.8909	1	1	k	1
	avg	41.0426	1.15385	1.07692	k
23	54.9499	45.0501	1	1	k	1
83	44.5445	55.4555	1	1	k	1
110	63.1961	36.8039	1	1	k	1
143	51.8514	48.1486	1	1	k	1
170	58.1559	41.8441	1	1	k	1
203	36.7419	63.2581	1	1	k	1
230	37.817	62.183	1	1	k	1
263	37.641	62.359	1	1	k	1
323	60.1671	39.8329	1	1	k	1
350	42.2373	57.7627	1	1	k	1
383	26.8924	73.1076	1	1	k	1
410	52.1801	47.8199	1	1	k	1
	avg	52.8021	1	1	k
24	66.8684	33.1316	1	1	k	1
51	68.6614	31.3386	2	1	k	1
84	56.1674	43.8326	1	1	k	1
111	45.5926	54.4074	2	1	k	1
171	57.2944	42.7056	2	1	k	1
204	100	0	1	1	k	1
231	7.88375	92.1163	1	1	k	1
264	32.2774	67.7226	1	2	k	1
291	55.6258	44.3742	1	1	k	1
324	55.3371	44.6629	1	1	k	1
351	63.1384	36.8616	2	2	k	1
358	44.945	55.055	2	1	k	1
384	63.4935	36.5065	2	1	k	1
411	43.1071	56.8929	1	1	k	1
	avg	45.6863	1.42857	1.14286	k
24	53.2495	46.7505	1	1	k	1
51	63.8102	36.1898	1	0	k	1
84	44.6904	55.3096	1	1	k	1
111	54.2491	45.7509	1	1	k	1
144	41.7357	58.2643	1	1	k	1
171	43.5394	56.4606	2	1	k	1
204	70.5549	29.4451	1	1	k	1
231	36.4468	63.5532	1	1	k	1
291	100	0	0	0	k	1
351	53.3022	46.6978	1	1	k	1
358	60.4829	39.5171	2	1	k	1
384	38.6083	61.3917	1	1	k	1
	avg	44.9442	1.08333	0.833333	k
232	11.4685	88.5315	3	2	h	2
325	34.6272	65.3728	1	1	h	2
385	39.5891	60.4109	1	1	h	2
	avg	71.4384	1.66667	1.33333	h
25	45.3628	54.6372	2	1	k	1
52	72.1633	27.8367	2	1	k	1
85	100	0	2	1	k	1
112	81.2811	18.7189	2	2	k	1
145	39.6473	60.3527	2	2	k	1
205	97.9872	2.01278	1	1	k	1
412	74.957	25.043	2	1	k	1
415	54.4486	45.5514	1	1	k	1
	avg	29.2691	1.75	1.25	k
172	100	0	1	1	r	3
265	46.9326	53.0674	2	2	r	3
292	38.5424	61.4576	1	2	r	3
352	58.4334	41.5666	3	2	r	3
	avg	39.0229	1.75	1.75	r
25	34.7626	65.2374	1	1	k	1
85	79.5541	20.4459	1	1	k	1
112	37.1126	62.8874	1	1	k	1
205	71.7697	28.2303	2	1	k	1
265	58.2044	41.7956	1	1	k	1
292	53.764	46.236	1	1	k	1
415	24.1561	75.8439	1	1	k	1
	avg	48.6681	1.14286	1	k
52	37.0776	62.9224	1	1	r	3
145	46.002	53.998	1	1	r	3
172	41.8687	58.1313	2	1	r	3
325	30.1958	69.8042	2	1	r	3
352	37.093	62.907	1	1	r	3
385	43.8473	56.1527	1	1	r	3
412	16.2047	83.7953	1	1	r	3
	avg	63.9587	1.28571	1	r
53	96.0142	3.98583	1	1	k	1
86	47.4216	52.5784	2	1	k	1
113	51.083	48.917	1	1	k	1
173	31.7888	68.2112	2	2	k	1
233	18.4257	81.5743	1	1	k	1
326	46.7006	53.2994	1	1	k	1
386	50.878	49.122	1	1	k	1
413	94.4235	5.57649	1	1	k	1
416	94.9872	5.01279	1	1	k	1
	avg	40.9197	1.22222	1.11111	k
26	51.273	48.727	2	1	r	3
206	30.9647	69.0353	1	1	r	3
293	56.7327	43.2673	1	1	r	3
353	35.1572	64.8428	2	1	r	3
	avg	56.4681	1.5	1	r
86	66.2977	33.7023	1	1	k	1
113	58.1512	41.8488	1	1	k	1
146	80.3983	19.6017	1	1	k	1
173	88.7035	11.2965	1	1	k	1
206	79.0277	20.9723	2	1	k	1
233	33.7594	66.2406	1	1	k	1
266	50.4433	49.5567	1	1	k	1
386	43.9659	56.0341	1	1	k	1
416	46.8433	53.1567	1	1	k	1
	avg	39.1566	1.11111	1	k
26	77.1678	22.8322	1	1	r	3
53	41.8338	58.1662	1	1	r	3
293	37.8719	62.1281	1	1	r	3
326	62.9051	37.0949	1	1	r	3
	avg	45.0554	1	1	r
27	56.475	43.525	1	1	r	3
54	35.4375	64.5625	2	1	r	3
87	90.3068	9.69317	1	1	r	3
114	40.6864	59.3136	1	1	r	3
147	82.0992	17.9008	1	1	r	3
174	34.649	65.351	1	1	r	3
207	74.9642	25.0358	2	1	r	3
234	13.6266	86.3734	1	1	r	3
267	41.85	58.15	2	2	r	3
294	25.5847	74.4153	2	2	r	3
327	46.7683	53.2317	1	1	r	3
354	69.9181	30.0819	1	1	r	3
387	83.55	16.45	3	3	r	3
414	61.0871	38.9129	1	1	r	3
417	53.8194	46.1806	1	1	r	3
	avg	45.9452	1.4	1.26667	r
114	40.1022	59.8978	2	2	k	1
174	36.3111	63.6889	1	1	k	1
327	19.1371	80.8629	1	2	k	1
	avg	68.1498	1.33333	1.66667	k
27	44.6625	55.3375	1	1	r	3
54	42.5642	57.4358	1	1	r	3
87	66.3789	33.6211	1	1	r	3
147	46.1834	53.8166	1	1	r	3
207	39.578	60.422	1	1	r	3
234	56.0489	43.9511	1	1	r	3
267	55.7396	44.2604	1	1	r	3
294	58.289	41.711	1	1	r	3
354	100	0	1	1	r	3
387	48.8043	51.1957	1	1	r	3
414	60.5306	39.4694	1	1	r	3
417	39.2981	60.7019	1	1	r	3
	avg	45.1602	1	1	r
	count	82
	average	50.1435	1.18394	1.05852
	min	19.8477	1	0.75
	max	75.4596	1.90909	1.75
	median	49.5068	1.14286	1
	sd.p	10.0526	0.209467	0.175378
	CV,%	20.0476	17.6924	16.5681
	Kurtosis	0.743472	1.74439	4.3428
	Skewness	-0.254351	1.39319	1.83825

## Sheet: Table S3
Table S3. Phenotypes and genotypes of F3 (KDML105 x JK) progeny for QTL1 marker validation
Replication	Line	Plant_No.	EC	CMS	TN_s	TN_r	genotype	genotype_no
R1	16008/01	4	28.4404	71.5596		1	h	2
R2	16008/01	4	31.866	68.134	1	1	h	2
R2	16008/01	4	39.8546	60.1454	1	1	h	2
avg	16008/01	4		66.613	1	1	h
R1	16008/01	6	22.5013	77.4987		1	d	3
R1	16008/01	6	19.3268	80.6732		1	d	3
R3	16008/01	6	23.8798	76.1202	1	1	d	3
R3	16008/01	6	78.9295	21.0705	1	1	d	3
R3	16008/01	6	35.822	64.178	1	1	d	3
avg	16008/01	6		63.9081	1	1	d
R1	16008/01	7	22.2142	77.7858		1	k	1
R1	16008/01	7	25.0922	74.9078		1	k	1
R3	16008/01	7	27.8951	72.1049	1	1	k	1
R3	16008/01	7	74.9477	25.0523	1	1	k	1
R3	16008/01	7	16.1262	83.8738	1	1	k	1
R3	16008/01	7	20.4842	79.5158	1	1	k	1
avg	16008/01	7		68.8734	1	1	k
R1	16008/02	3	27.3851	72.6149		1	h	2
R1	16008/02	3	23.383	76.617		1	h	2
R4	16008/02	3	23.5713	76.4287	1	1	h	2
avg	16008/02	3		75.2202	1	1	h
R1	16008/02	4	22.2086	77.7914		2	d	3
R1	16008/02	4	18.8068	81.1932		1	d	3
R2	16008/02	4	85.6476	14.3524	1	1	d	3
R2	16008/02	4	30.4101	69.5899	1	1	d	3
R3	16008/02	4	46.2777	53.7223	1	1	d	3
R3	16008/02	4	86.5732	13.4268	1	1	d	3
R3	16008/02	4	36.9143	63.0857	1	1	d	3
R3	16008/02	4	32.296	67.704	1	1	d	3
R4	16008/02	4	29.3428	70.6572	1	1	d	3
R4	16008/02	4	100	0	1	0	d	3
avg	16008/02	4		51.1523	1	1	d
R1	16008/03	2	23.0685	76.9315		1	k	1
R1	16008/03	2	27.115	72.885		1	k	1
R2	16008/03	2	100	0	1	0	k	1
R2	16008/03	2	59.127	40.873	1	0	k	1
R2	16008/03	2	77.9708	22.0292	1	0	k	1
R3	16008/03	2	63.0897	36.9103	1	1	k	1
R3	16008/03	2	94.068	5.93197	1	1	k	1
R4	16008/03	2	18.1384	81.8616	1	1	k	1
R4	16008/03	2	59.0383	40.9617	1	1	k	1
R4	16008/03	2	33.5159	66.4841	2	1	k	1
R4	16008/03	2	44.9242	55.0758	1	1	k	1
avg	16008/03	2		45.4495	1.11111	0.727273	k
R1	16008/03	3	23.772	76.228		1	k	1
R1	16008/03	3	20.4576	79.5424		1	k	1
R2	16008/03	3	51.5161	48.4839	1	1	k	1
R2	16008/03	3	60.3442	39.6558	1	1	k	1
avg	16008/03	3		60.9775	1	1	k
R1	16008/03	4	20.5046	79.4954		1	d	3
R1	16008/03	4	21.3961	78.6039		1	d	3
R2	16008/03	4	56.3087	43.6913	1	1	d	3
R2	16008/03	4	30	70	1	1	d	3
R2	16008/03	4	40.55	59.45	1	1	d	3
R2	16008/03	4	41.6984	58.3016	1	1	d	3
R3	16008/03	4	38.0498	61.9502	1	1	d	3
R3	16008/03	4	23.145	76.855	1	1	d	3
R3	16008/03	4	26.7179	73.2821	1	1	d	3
R3	16008/03	4	28.731	71.269	1	1	d	3
avg	16008/03	4		67.2898	1	1	d
R1	16008/03	5	27.2896	72.7104		1	d	3
R1	16008/03	5	29.2153	70.7847		2	d	3
R3	16008/03	5	92.3292	7.67082	1	1	d	3
R3	16008/03	5	86.3412	13.6588	1	1	d	3
R3	16008/03	5	36.0197	63.9803	1	1	d	3
R3	16008/03	5	52.1372	47.8628	2	1	d	3
R4	16008/03	5	68.495	31.505	1	1	d	3
R4	16008/03	5	51.4598	48.5402	1	1	d	3
R4	16008/03	5	31.3176	68.6824	2	2	d	3
R4	16008/03	5	32.0069	67.9931	3	3	d	3
avg	16008/03	5		49.3389	1.5	1.4	d
R1	16008/03	6	23.46	76.54		1	k	1
R1	16008/03	6	28.9344	71.0656		1	k	1
R3	16008/03	6	37.1127	62.8873	1	1	k	1
R3	16008/03	6	36.9919	63.0081	1	1	k	1
R3	16008/03	6	43.052	56.948	1	1	k	1
R3	16008/03	6	29.4098	70.5902	1	1	k	1
R4	16008/03	6	16.3385	83.6615	1	1	k	1
R4	16008/03	6	100	0	1	0	k	1
R4	16008/03	6	40.9985	59.0015	2	2	k	1
R4	16008/03	6	25.4348	74.5652	1	1	k	1
avg	16008/03	6		61.8267	1.125	1	k
R1	16008/03	7	23.492	76.508		1	d	3
R1	16008/03	7	20.1657	79.8343		1	d	3
R3	16008/03	7	15.1098	84.8902	1	1	d	3
R3	16008/03	7	28.9269	71.0731	1	1	d	3
R4	16008/03	7	19.0476	80.9524	2	2	d	3
R4	16008/03	7	30.1423	69.8577	2	2	d	3
R4	16008/03	7	26.9685	73.0315	2	2	d	3
R4	16008/03	7	26.119	73.881	3	2	d	3
avg	16008/03	7		76.2535	1.83333	1.5	d
R1	16008/03	8	23.4214	76.5786		1	k	1
R1	16008/03	8	39.6734	60.3266		1	k	1
R2	16008/03	8	45.7895	54.2105	1	1	k	1
R2	16008/03	8	71.2151	28.7849	1	1	k	1
R2	16008/03	8	67.6016	32.3984	2	1	k	1
R3	16008/03	8	93.1698	6.83024	1	1	k	1
R3	16008/03	8	69.7008	30.2992	1	1	k	1
avg	16008/03	8		41.3469	1.2	1	k
R1	16008/04	1	21.9073	78.0927		1	d	3
R1	16008/04	1	20.8735	79.1265		1	d	3
R2	16008/04	1	83.3065	16.6935	1	1	d	3
R3	16008/04	1	21.8692	78.1308	1	1	d	3
R3	16008/04	1	20.5571	79.4429	2	2	d	3
R4	16008/04	1	96.8519	3.14808	1	1	d	3
R4	16008/04	1	36.5497	63.4503	1	1	d	3
R4	16008/04	1	28.9753	71.0247	2	2	d	3
R4	16008/04	1	29.2078	70.7922	3	2	d	3
avg	16008/04	1		59.9891	1.57143	1.33333	d
R3	16008/04	3	22.9009	77.0991	1	1	k	1
R3	16008/04	3	49.0052	50.9948	1	1	k	1
R3	16008/04	3	19.7805	80.2195	1	1	k	1
avg	16008/04	3		69.4378	1	1	k
R1	16008/04	3	34.6653	65.3347		1	h	2
R2	16008/04	3	47.8862	52.1138	1	1	h	2
R2	16008/04	3	83.8774	16.1226	1	1	h	2
R2	16008/04	3	68.7223	31.2777	1	1	h	2
R3	16008/04	3	23.9741	76.0259	1	1	h	2
avg	16008/04	3		48.1749	1	1	h
R1	16008/05	1	49.51	50.49		1	h	2
R2	16008/05	1	71.9924	28.0076	1	1	h	2
R3	16008/05	1	18.051	81.949	1	1	h	2
R3	16008/05	1	32.509	67.491	1	3	h	2
R3	16008/05	1	34.933	65.067	1	1	h	2
R3	16008/05	1	25.4527	74.5473	1	1	h	2
avg	16008/05	1		61.2586	1	1.33333	h
R1	16008/05	1	41.1557	58.8443		1	k	1
R2	16008/05	1	46.9006	53.0994	1	1	k	1
R2	16008/05	1	44.2466	55.7534	1	1	k	1
avg	16008/05	1		55.8991	1	1	k
R3	16008/05	2	33.3216	66.6784	2	1	k	1
R4	16008/05	2	69.8759	30.1241	1	1	k	1
R4	16008/05	2	66	34	2	1	k	1
avg	16008/05	2		43.6009	1.66667	1	k
R2	16008/05	2	50.0751	49.9249	1	1	d	3
R3	16008/05	2	12.8059	87.1941	1	1	d	3
R4	16008/05	2	28.4885	71.5115	3	3	d	3
R4	16008/05	2	36.6331	63.3669	2	2	d	3
avg	16008/05	2		67.9993	1.75	1.75	d
R1	16008/05	2	25.8884	74.1116		1	h	2
R1	16008/05	2	23.0361	76.9639		1	h	2
R2	16008/05	2	64.7213	35.2787	1	1	h	2
R3	16008/05	2	27.1701	72.8299	1	1	h	2
R3	16008/05	2	19.7327	80.2673	2	1	h	2
avg	16008/05	2		67.8903	1.33333	1	h
R1	16008/05	3	43.7278	56.2722		1	k	1
R1	16008/05	3	45.026	54.974		1	k	1
R2	16008/05	3	100	0	1	1	k	1
R2	16008/05	3	59.2976	40.7024	1	1	k	1
R2	16008/05	3	78.027	21.973	1	1	k	1
R2	16008/05	3	66.9866	33.0134	1	0	k	1
R3	16008/05	3	56.7941	43.2059	1	1	k	1
R3	16008/05	3	67.096	32.904	1	1	k	1
avg	16008/05	3		35.3806	1	0.875	k
R1	16008/05	4	27.6065	72.3935		1	d	3
R3	16008/05	4	64.7385	35.2615	1	1	d	3
R4	16008/05	4	32.3326	67.6674	3	3	d	3
avg	16008/05	4		58.4408	2	1.66667	d
R1	16008/05	4	27.1315	72.8685		1	h	2
R3	16008/05	4	45.909	54.091	1	1	h	2
R3	16008/05	4	67.8114	32.1886	1	1	h	2
avg	16008/05	4		53.0494	1	1	h
R2	16008/05	4	50.716	49.284	1	1	k	1
R2	16008/05	4	72.6241	27.3759	1	0	k	1
R4	16008/05	4	77.7288	22.2712	1	1	k	1
R4	16008/05	4	36.4956	63.5044	1	1	k	1
R4	16008/05	4	33.4863	66.5137	1	1	k	1
avg	16008/05	4		45.7898	1	0.8	k
R1	16008/05	5	33.7164	66.2836		1	h	2
R3	16008/05	5	25.0857	74.9143	1	1	h	2
R3	16008/05	5	69.1311	30.8689	1	0	h	2
avg	16008/05	5		57.3556	1	0.666667	h
R1	16008/05	5	35.4364	64.5636		1	k	1
R2	16008/05	5	32.8413	67.1587	1	1	k	1
R2	16008/05	5	74.4949	25.5051	1	0	k	1
R2	16008/05	5	36.0563	63.9437	1	0	k	1
R3	16008/05	5	20.6683	79.3317	1	1	k	1
avg	16008/05	5		60.1005	1	0.6	k
R1	16008/05	6	28.7332	71.2668		1	d	3
R1	16008/05	6	33.092	66.908		1	d	3
R2	16008/05	6	59.5078	40.4922	1	1	d	3
R2	16008/05	6	31.0272	68.9728	1	1	d	3
R3	16008/05	6	14.2345	85.7655	2	2	d	3
R3	16008/05	6	21.5378	78.4622	1	1	d	3
R4	16008/05	6	25.4876	74.5124	1	1	d	3
R4	16008/05	6	45.3732	54.6268	1	1	d	3
avg	16008/05	6		67.6258	1.16667	1.125	d
R1	16008/06	2	20.6507	79.3493		1	d	3
R1	16008/06	2	23.1999	76.8001		1	d	3
R4	16008/06	2	30.3378	69.6622	1	1	d	3
R4	16008/06	2	25.8026	74.1974	2	1	d	3
R4	16008/06	2	26.3576	73.6424	3	3	d	3
R4	16008/06	2	33.9523	66.0477	3	3	d	3
avg	16008/06	2		73.2832	2.25	1.66667	d
R1	16008/06	3	21.0277	78.9723		1	d	3
R1	16008/06	3	20.0741	79.9259		1	d	3
R2	16008/06	3	48.4665	51.5335	1	1	d	3
R2	16008/06	3	54.3623	45.6377	1	1	d	3
R3	16008/06	3	17.8279	82.1721	1	1	d	3
R3	16008/06	3	23.9891	76.0109	1	1	d	3
R4	16008/06	3	40.3143	59.6857	2	1	d	3
R4	16008/06	3	25.8599	74.1401	2	1	d	3
R4	16008/06	3	18.7942	81.2058	3	3	d	3
R4	16008/06	3	21.3216	78.6784	3	1	d	3
avg	16008/06	3		70.7962	1.75	1.2	d
R1	16008/06	4	21.3827	78.6173		1	d	3
R1	16008/06	4	20.2537	79.7463		1	d	3
R3	16008/06	4	88.9099	11.0901	1	1	d	3
R4	16008/06	4	67.1707	32.8293	3	2	d	3
avg	16008/06	4		50.5708	2	1.25	d
R1	16008/06	5	23.6369	76.3631		1	k	1
R1	16008/06	5	23.5797	76.4203		1	k	1
R2	16008/06	5	53.1474	46.8526	1	1	k	1
R2	16008/06	5	30.2455	69.7545	1	1	k	1
R2	16008/06	5	39.6255	60.3745	1	1	k	1
R2	16008/06	5	50.8802	49.1198	1	1	k	1
R3	16008/06	5	19.7231	80.2769	1	1	k	1
R3	16008/06	5	39.3223	60.6777	1	1	k	1
avg	16008/06	5		64.9799	1	1	k
R1	16008/06	6	27.653	72.347		1	d	3
R1	16008/06	6	28.1073	71.8927		1	d	3
R2	16008/06	6	67.3608	32.6392	1	1	d	3
R2	16008/06	6	39.562	60.438	2	2	d	3
R2	16008/06	6	33.9418	66.0582	2	2	d	3
R3	16008/06	6	58.5194	41.4806	1	1	d	3
R3	16008/06	6	22.4993	77.5007	1	1	d	3
R4	16008/06	6	49.1024	50.8976	1	1	d	3
R4	16008/06	6	18.695	81.305	1	1	d	3
R4	16008/06	6	23.3755	76.6245	3	3	d	3
R4	16008/06	6	40.6524	59.3476	1	1	d	3
avg	16008/06	6		62.7755	1.44444	1.36364	d
R2	16008/06	6	43.3182	56.6818	1	1	k	1
R3	16008/06	6	31.2528	68.7472	1	1	k	1
R3	16008/06	6	22.2705	77.7295	1	1	k	1
avg	16008/06	6		67.7195	1	1	k
R1	16008/07	2	17.3644	82.6356		1	k	1
R1	16008/07	2	20.0126	79.9874		1	k	1
R2	16008/07	2	67.438	32.562	1	1	k	1
R2	16008/07	2	32.1489	67.8511	1	1	k	1
R3	16008/07	2	20.5598	79.4402	1	1	k	1
R3	16008/07	2	47.7711	52.2289	1	1	k	1
R4	16008/07	2	19.6437	80.3563	1	1	k	1
avg	16008/07	2		67.8659	1	1	k
R1	16008/07	3	26.0734	73.9266		1	k	1
R1	16008/07	3	18.2117	81.7883		1	k	1
R2	16008/07	3	24.9676	75.0324	1	1	k	1
R2	16008/07	3	29.3642	70.6358	1	1	k	1
R2	16008/07	3	28.6027	71.3973	1	1	k	1
R2	16008/07	3	42.0588	57.9412	1	1	k	1
R3	16008/07	3	31.7147	68.2853	1	1	k	1
R3	16008/07	3	19.3638	80.6362	1	1	k	1
avg	16008/07	3		72.4554	1	1	k
R1	16008/07	6	23.5521	76.4479		1	d	3
R3	16008/07	6	37.6252	62.3748	1	1	d	3
R4	16008/07	6	21.5658	78.4342	1	1	d	3
avg	16008/07	6		72.419	1	1	d
R1	16008/07	7	21.2794	78.7206		1	d	3
R3	16008/07	7	39.0308	60.9692	1	1	d	3
R4	16008/07	7	13.8774	86.1226	1	1	d	3
avg	16008/07	7		75.2708	1	1	d
R2	16008/07	7	33.1673	66.8327	2	1	k	1
R3	16008/07	7	77.5658	22.4342	1	1	k	1
R4	16008/07	7	23.1641	76.8359	1	1	k	1
avg	16008/07	7		55.3676	1.33333	1	k
R1	16008/07	9	22.0807	77.9193		1	k	1
R1	16008/07	9	25.0875	74.9125		1	k	1
R2	16008/07	9	27.8434	72.1566	1	1	k	1
R2	16008/07	9	34.635	65.365	1	1	k	1
R2	16008/07	9	36.4447	63.5553	1	1	k	1
R3	16008/07	9	25.853	74.147	1	1	k	1
R3	16008/07	9	34.1413	65.8587	1	1	k	1
R4	16008/07	9	16.381	83.619	1	1	k	1
R4	16008/07	9	69.458	30.542	1	1	k	1
R4	16008/07	9	29.4359	70.5641	2	1	k	1
R4	16008/07	9	29.0248	70.9752	2	1	k	1
avg	16008/07	9		68.1468	1.22222	1	k
R1	16008/08	2	23.7866	76.2134		1	d	3
R1	16008/08	2	38.928	61.072		1	d	3
R2	16008/08	2	27.8852	72.1148	2	1	d	3
R2	16008/08	2	46.5849	53.4151	2	2	d	3
R3	16008/08	2	28.3085	71.6915	1	1	d	3
R3	16008/08	2	20.0731	79.9269	1	1	d	3
avg	16008/08	2		69.0723	1.5	1.16667	d
R2	16008/08	3	49.3256	50.6744	2	1	k	1
R2	16008/08	3	49.9882	50.0118	1	1	k	1
R2	16008/08	3	37.3094	62.6906	1	1	k	1
R4	16008/08	3	19.3717	80.6283	1	1	k	1
R4	16008/08	3	29.5391	70.4609	2	1	k	1
avg	16008/08	3		62.8932	1.4	1	k
R1	16008/08	5	33.0833	66.9167		1	k	1
R1	16008/08	5	25.0849	74.9151		1	k	1
R2	16008/08	5	43.9739	56.0261	2	1	k	1
R2	16008/08	5	33.1497	66.8503	1	1	k	1
R2	16008/08	5	43.7595	56.2405	1	1	k	1
R3	16008/08	5	27.0579	72.9421	1	2	k	1
R3	16008/08	5	20.064	79.936	1	1	k	1
R4	16008/08	5	15.6275	84.3725	1	1	k	1
R4	16008/08	5	29.468	70.532	1	1	k	1
R4	16008/08	5	36.9703	63.0297	2	2	k	1
R4	16008/08	5	11.2919	88.7081	4	3	k	1
avg	16008/08	5		70.9517	1.55556	1.36364	k
R1	16008/08	6	26.6702	73.3298		1	d	3
R1	16008/08	6	26.3989	73.6011		1	d	3
R2	16008/08	6	33.1205	66.8795	3	2	d	3
R2	16008/08	6	33.9638	66.0362	1	1	d	3
avg	16008/08	6		69.9617	2	1.25	d
R1	16008/08	7	28.394	71.606		1	d	3
R3	16008/08	7	40.824	59.176	1	2	d	3
R3	16008/08	7	17.3557	82.6443	1	1	d	3
R4	16008/08	7	19.5451	80.4549	2	1	d	3
R4	16008/08	7	24.5918	75.4082	1	1	d	3
R4	16008/08	7	19.766	80.234	3	3	d	3
R4	16008/08	7	20.6455	79.3545	2	2	d	3
avg	16008/08	7		75.554	1.66667	1.57143	d
R1	16008/09	5	21.3216	78.6784		1	d	3
R4	16008/09	5	25.0295	74.9705	1	1	d	3
R4	16008/09	5	17.9309	82.0691	1	1	d	3
avg	16008/09	5		78.5727	1	1	d
R1	16008/09	6	21.728	78.272		1	h	2
R1	16008/09	6	28.3452	71.6548		1	h	2
R2	16008/09	6	40.4114	59.5886	1	1	h	2
R2	16008/09	6	42.0894	57.9106	1	1	h	2
R3	16008/09	6	20.1951	79.8049	1	1	h	2
R4	16008/09	6	28.1703	71.8297	2	1	h	2
avg	16008/09	6		69.8434	1.25	1	h
R3	16008/10	1	13.8551	86.1449	1	2	d	3
R3	16008/10	1	13.6624	86.3376	1	2	d	3
R4	16008/10	1	32.2341	67.7659	2	1	d	3
R4	16008/10	1	38.9556	61.0444	1	1	d	3
R4	16008/10	1	21.5991	78.4009	2	2	d	3
avg	16008/10	1		75.9387	1.4	1.6	d
R1	16008/10	1	26.0596	73.9404		1	h	2
R2	16008/10	1	71.9396	28.0604	1	0	h	2
R2	16008/10	1	52.3487	47.6513	1	1	h	2
avg	16008/10	1		49.8841	1	0.666667	h
R3	16008/10	2	15.1033	84.8967	1	1	k	1
R4	16008/10	2	34.9414	65.0586	1	1	k	1
R4	16008/10	2	6.91383	93.0862	1	1	k	1
R4	16008/10	2	24.3354	75.6646	2	1	k	1
R4	16008/10	2	38.397	61.603	1	1	k	1
avg	16008/10	2		76.0618	1.2	1	k
R1	16008/10	3	20.3467	79.6533		2	d	3
R3	16008/10	3	10.5691	89.4309	1	1	d	3
R3	16008/10	3	85.3022	14.6978	1	1	d	3
R4	16008/10	3	27.6834	72.3166	1	1	d	3
avg	16008/10	3		64.0246	1	1.25	d
R1	16008/10	4	25.327	74.673		1	k	1
R2	16008/10	4	52.7915	47.2085	1	1	k	1
R3	16008/10	4	10.8911	89.1089	1	1	k	1
R4	16008/10	4	78.8376	21.1624	1	1	k	1
R4	16008/10	4	23.5979	76.4021	1	1	k	1
avg	16008/10	4		61.711	1	1	k
R1	16008/10	7	30.2422	69.7578		2	h	2
R1	16008/10	7	18.3671	81.6329		1	h	2
R3	16008/10	7	22.694	77.306	1	1	h	2
avg	16008/10	7		76.2322	1	1.33333	h
R1	16008/12	2	25.5796	74.4204		1	k	1
R1	16008/12	2	31.4246	68.5754		1	k	1
R2	16008/12	2	46.5672	53.4328	1	1	k	1
R2	16008/12	2	45.072	54.928	1	1	k	1
R2	16008/12	2	47.5513	52.4487	1	1	k	1
R2	16008/12	2	58.0412	41.9588	1	1	k	1
avg	16008/12	2		57.6274	1	1	k
R1	16008/12	3	18.1256	81.8744		1	d	3
R3	16008/12	3	18.5113	81.4887	1	1	d	3
R4	16008/12	3	50.6149	49.3851	2	2	d	3
R4	16008/12	3	31.8472	68.1528	1	1	d	3
avg	16008/12	3		70.2252	1.33333	1.25	d
R1	16008/12	3	22.399	77.601		1	h	2
R4	16008/12	3	39.9907	60.0093	1	1	h	2
R4	16008/12	3	44.7444	55.2556	1	1	h	2
avg	16008/12	3		64.2886	1	1	h
R1	16008/12	6	20.843	79.157		1	k	1
R1	16008/12	6	28.7634	71.2366		1	k	1
R2	16008/12	6	41.901	58.099	1	1	k	1
R2	16008/12	6	39.241	60.759	1	1	k	1
R3	16008/12	6	20.7128	79.2872	1	1	k	1
R3	16008/12	6	23.3372	76.6628	1	1	k	1
R4	16008/12	6	94.6719	5.3281	1	1	k	1
R4	16008/12	6	24.6484	75.3516	1	1	k	1
R4	16008/12	6	43.7826	56.2174	1	1	k	1
R4	16008/12	6	44.1122	55.8878	1	1	k	1
avg	16008/12	6		61.7986	1	1	k
R1	16008/13	1	28.2308	71.7692		1	k	1
R1	16008/13	1	23.1739	76.8261		1	k	1
R2	16008/13	1	43.4146	56.5854	1	1	k	1
R2	16008/13	1	39.1438	60.8562	1	1	k	1
R2	16008/13	1	31.0763	68.9237	1	1	k	1
R3	16008/13	1	20.9315	79.0685	1	1	k	1
R3	16008/13	1	39.0596	60.9404	1	1	k	1
R4	16008/13	1	77.5048	22.4952	1	1	k	1
R4	16008/13	1	26.9389	73.0611	1	1	k	1
R4	16008/13	1	31.3104	68.6896	1	1	k	1
R4	16008/13	1	34.9713	65.0287	1	1	k	1
avg	16008/13	1		64.0222	1	1	k
R1	16008/13	2	24.1981	75.8019		1	k	1
R1	16008/13	2	26.6506	73.3494		1	k	1
R2	16008/13	2	51.6381	48.3619	1	1	k	1
R3	16008/13	2	23.5423	76.4577	2	1	k	1
R4	16008/13	2	100	0	2	0	k	1
R4	16008/13	2	36.3516	63.6484	2	1	k	1
avg	16008/13	2		56.2699	1.75	0.833333	k
R1	16008/13	3	23.306	76.694		1	d	3
R1	16008/13	3	20.7125	79.2875		3	d	3
R2	16008/13	3	44.6461	55.3539	1	1	d	3
R2	16008/13	3	46.7908	53.2092	2	2	d	3
R2	16008/13	3	33.6364	66.3636	2	1	d	3
R2	16008/13	3	100	0	1	0	d	3
R3	16008/13	3	15.9208	84.0792	2	1	d	3
R3	16008/13	3	16.4712	83.5288	1	1	d	3
R4	16008/13	3	22.0046	77.9954	1	1	d	3
R4	16008/13	3	36.9575	63.0425	1	1	d	3
R4	16008/13	3	19.905	80.095	2	1	d	3
R4	16008/13	3	52.2956	47.7044	2	1	d	3
avg	16008/13	3		63.9461	1.5	1.16667	d
R1	16008/13	5	40.1363	59.8637		1	k	1
R3	16008/13	5	19.6486	80.3514	2	1	k	1
R3	16008/13	5	52.3834	47.6166	1	1	k	1
R4	16008/13	5	22.5147	77.4853	1	1	k	1
R4	16008/13	5	34.2654	65.7346	1	1	k	1
R4	16008/13	5	74.8756	25.1244	1	1	k	1
avg	16008/13	5		59.3627	1.2	1	k
R1	16008/13	6	56.9146	43.0854		1	k	1
R1	16008/13	6	24.8676	75.1324		1	k	1
R4	16008/13	6	22.0208	77.9792	1	1	k	1
R4	16008/13	6	97.8141	2.18592	1	0	k	1
R4	16008/13	6	35.5105	64.4895	1	1	k	1
avg	16008/13	6		52.5745	1	0.8	k
R3	16008/13	6	31.9405	68.0595	1	1	d	3
R3	16008/13	6	26.3853	73.6147	1	1	d	3
R4	16008/13	6	19.2828	80.7172	1	1	d	3
avg	16008/13	6		74.1305	1	1	d
R1	16008/14	1	22.212	77.788		2	d	3
R1	16008/14	1	22.5811	77.4189		1	d	3
R2	16008/14	1	50.6137	49.3863	2	2	d	3
R2	16008/14	1	48.1732	51.8268	1	1	d	3
R2	16008/14	1	39.9849	60.0151	1	1	d	3
R2	16008/14	1	69.6522	30.3478	2	1	d	3
R2	16008/14	1	55.852	44.148	2	1	d	3
R3	16008/14	1	54.8729	45.1271	2	1	d	3
R3	16008/14	1	11.5683	88.4317	1	1	d	3
R4	16008/14	1	24.0383	75.9617	1	1	d	3
R4	16008/14	1	55.0329	44.9671	1	1	d	3
R4	16008/14	1	26.3142	73.6858	1	1	d	3
R4	16008/14	1	27.6553	72.3447	1	1	d	3
avg	16008/14	1		60.8807	1.36364	1.15385	d
R1	16008/14	3	22.2347	77.7653		1	d	3
R1	16008/14	3	21.5338	78.4662		2	d	3
R2	16008/14	3	65.0509	34.9491	1	1	d	3
R3	16008/14	3	42.7246	57.2754	1	1	d	3
R4	16008/14	3	63.3888	36.6112	1	1	d	3
R4	16008/14	3	46.9753	53.0247	3	2	d	3
R4	16008/14	3	33.8265	66.1735	3	2	d	3
avg	16008/14	3		57.7522	1.8	1.42857	d
R2	16008/14	3	32.3102	67.6898	1	1	h	2
R2	16008/14	3	40.935	59.065	1	1	h	2
R4	16008/14	3	16.0415	83.9585	1	1	h	2
avg	16008/14	3		70.2378	1	1	h
R1	16008/14	4	23.1776	76.8224		1	k	1
R1	16008/14	4	28.3338	71.6662		1	k	1
R2	16008/14	4	33.6471	66.3529	1	1	k	1
R2	16008/14	4	56.5011	43.4989	1	1	k	1
R2	16008/14	4	39.8921	60.1079	1	1	k	1
R2	16008/14	4	69.0889	30.9111	1	1	k	1
R3	16008/14	4	25.5306	74.4694	2	1	k	1
R3	16008/14	4	22.3636	77.6364	1	1	k	1
avg	16008/14	4		62.6832	1.16667	1	k
R1	16008/14	5	35.2057	64.7943		1	k	1
R1	16008/14	5	24.691	75.309		1	k	1
R4	16008/14	5	26.9463	73.0537	1	1	k	1
R4	16008/14	5	22.5263	77.4737	1	1	k	1
avg	16008/14	5		72.6577	1	1	k
R1	16008/14	7	25.3111	74.6889		2	d	3
R1	16008/14	7	23.8499	76.1501		1	d	3
R2	16008/14	7	52.3191	47.6809	1	1	d	3
R3	16008/14	7	22.945	77.055	2	1	d	3
avg	16008/14	7		68.8937	1.5	1.25	d
R1	16008/14	10	28.2552	71.7448		1	k	1
R1	16008/14	10	28.4061	71.5939		1	k	1
R2	16008/14	10	34.5274	65.4726	1	1	k	1
R3	16008/14	10	18.4377	81.5623	1	1	k	1
R4	16008/14	10	72.774	27.226	1	1	k	1
R4	16008/14	10	27.2973	72.7027	1	1	k	1
avg	16008/14	10		65.0504	1	1	k
R1	16008/15	1	29.3076	70.6924		1	k	1
R1	16008/15	1	32.3079	67.6921		1	k	1
R3	16008/15	1	28.3986	71.6014	1	1	k	1
R3	16008/15	1	87.2284	12.7716	0	1	k	1
R4	16008/15	1	62.1587	37.8413	1	1	k	1
R4	16008/15	1	44.4334	55.5666	1	1	k	1
avg	16008/15	1		52.6942	0.75	1	k
R1	16008/15	6	28.8329	71.1671		2	k	1
R1	16008/15	6	34.6726	65.3274		1	k	1
R2	16008/15	6	62.6545	37.3455	1	1	k	1
R2	16008/15	6	46.8848	53.1152	1	1	k	1
R2	16008/15	6	41.514	58.486	1	1	k	1
R2	16008/15	6	46.5688	53.4312	1	1	k	1
R2	16008/15	6	68.9788	31.0212	1	1	k	1
R2	16008/15	6	43.2293	56.7707	1	1	k	1
R3	16008/15	6	23.815	76.185	1	2	k	1
R3	16008/15	6	43.1299	56.8701	1	1	k	1
R4	16008/15	6	27.1112	72.8888	1	1	k	1
R4	16008/15	6	59.0273	40.9727	1	1	k	1
avg	16008/15	6		56.1317	1	1.16667	k
R1	16008/15	7	29.7038	70.2962		1	d	3
R2	16008/15	7	58.5573	41.4427	1	1	d	3
R2	16008/15	7	48.759	51.241	2	1	d	3
R2	16008/15	7	56.25	43.75	1	1	d	3
R3	16008/15	7	24.0482	75.9518	1	1	d	3
avg	16008/15	7		56.5363	1.25	1	d
R1	16008/15	8	32.6203	67.3797		1	d	3
R2	16008/15	8	41.5976	58.4024	2	1	d	3
R2	16008/15	8	39.7661	60.2339	2	1	d	3
R2	16008/15	8	68.8837	31.1163	2	1	d	3
R3	16008/15	8	15.4793	84.5207	1	1	d	3
R3	16008/15	8	21.4808	78.5192	2	1	d	3
R4	16008/15	8	44.3322	55.6678	1	1	d	3
R4	16008/15	8	23.351	76.649	1	1	d	3
avg	16008/15	8		64.0611	1.57143	1	d
R1	16008/16	2	30.7059	69.2941		1	k	1
R1	16008/16	2	41.2392	58.7608		1	k	1
R2	16008/16	2	24.913	75.087	1	1	k	1
R3	16008/16	2	23.2893	76.7107	1	1	k	1
avg	16008/16	2		69.9632	1	1	k
R1	16008/16	4	47.7496	52.2504		2	d	3
R2	16008/16	4	55.1398	44.8602	2	1	d	3
R2	16008/16	4	41.284	58.716	2	1	d	3
R2	16008/16	4	42.7175	57.2825	1	1	d	3
R2	16008/16	4	52.6415	47.3585	2	1	d	3
R3	16008/16	4	22.0462	77.9538	1	1	d	3
avg	16008/16	4		56.4036	1.6	1.16667	d
R1	16008/16	4	31.6461	68.3539		1	h	2
R2	16008/16	4	52.8338	47.1662	1	1	h	2
R3	16008/16	4	14.0443	85.9557	1	1	h	2
avg	16008/16	4		67.1586	1	1	h
R1	16008/16	6	22.377	77.623		2	d	3
R1	16008/16	6	24.7209	75.2791		1	d	3
R2	16008/16	6	48.2826	51.7174	1	1	d	3
R2	16008/16	6	42.6057	57.3943	1	1	d	3
R3	16008/16	6	17.2515	82.7485	1	2	d	3
R3	16008/16	6	18.643	81.357	1	1	d	3
R4	16008/16	6	42.6722	57.3278	1	1	d	3
R4	16008/16	6	53.2472	46.7528	1	1	d	3
avg	16008/16	6		66.275	1	1.25	d
R1	16008/17	3	35.9694	64.0306		1	k	1
R2	16008/17	3	59.3489	40.6511	3	1	k	1
R3	16008/17	3	23.3651	76.6349	1	1	k	1
R3	16008/17	3	24.1113	75.8887	1	1	k	1
R4	16008/17	3	27.769	72.231	1	1	k	1
R4	16008/17	3	17.7719	82.2281	2	2	k	1
avg	16008/17	3		68.6107	1.6	1.16667	k
R2	16008/17	4	36.9305	63.0695	1	1	d	3
R2	16008/17	4	32.0078	67.9922	3	3	d	3
R2	16008/17	4	37.0695	62.9305	1	1	d	3
R3	16008/17	4	100	0	1	1	d	3
R4	16008/17	4	79.4872	20.5128	1	1	d	3
avg	16008/17	4		42.901	1.4	1.4	d
R1	16008/17	5	34.401	65.599		1	k	1
R1	16008/17	5	25.4926	74.5074		1	k	1
R2	16008/17	5	34.7789	65.2211	1	1	k	1
R3	16008/17	5	100	0	1	0	k	1
R4	16008/17	5	31.7982	68.2018	1	1	k	1
avg	16008/17	5		54.7058	1	0.8	k
R1	16008/18	1	20.6943	79.3057		1	d	3
R1	16008/18	1	31.041	68.959		1	d	3
R2	16008/18	1	38.1395	61.8605	1	1	d	3
R2	16008/18	1	46.9069	53.0931	3	0	d	3
R2	16008/18	1	47.4297	52.5703	1	0	d	3
R3	16008/18	1	20.4465	79.5535	1	1	d	3
R3	16008/18	1	36.7029	63.2971	2	0	d	3
R4	16008/18	1	60.0357	39.9643	1	0	d	3
R4	16008/18	1	33.7074	66.2926	1	1	d	3
avg	16008/18	1		62.7662	1.42857	0.555556	d
R1	16008/19	2	22.0228	77.9772		2	d	3
R1	16008/19	2	24.5827	75.4173		2	d	3
R2	16008/19	2	40.1878	59.8122	2	2	d	3
R2	16008/19	2	38.1367	61.8633	1	1	d	3
avg	16008/19	2		68.7675	1.5	1.75	d
R1	16008/19	3	28.0614	71.9386		2	d	3
R3	16008/19	3	38.2955	61.7045	1	1	d	3
R4	16008/19	3	24.9058	75.0942	1	3	d	3
avg	16008/19	3		69.5791	1	2	d
R1	16008/19	4	24.3148	75.6852		2	d	3
R1	16008/19	4	23.8392	76.1608		2	d	3
R2	16008/19	4	50.2901	49.7099	1	1	d	3
R3	16008/19	4	19.2648	80.7352	1	1	d	3
R4	16008/19	4	52.2896	47.7104	1	1	d	3
R4	16008/19	4	23.9578	76.0422	1	1	d	3
avg	16008/19	4		67.674	1	1.33333	d
R1	16008/19	5	21.2397	78.7603		2	d	3
R3	16008/19	5	47.3214	52.6786	1	1	d	3
R4	16008/19	5	25.9325	74.0675	2	1	d	3
avg	16008/19	5		68.5021	1.5	1.33333	d
R1	16008/19	8	24.0353	75.9647		2	d	3
R2	16008/19	8	47.1592	52.8408	1	1	d	3
R3	16008/19	8	13.9333	86.0667	1	1	d	3
avg	16008/19	8		71.6241	1	1.33333	d
R2	16008/20	6	47.7395	52.2605	2	1	d	3
R2	16008/20	6	37.2604	62.7396	2	1	d	3
R4	16008/20	6	65.4104	34.5896	1	1	d	3
avg	16008/20	6		49.8632	1.66667	1	d
R1	16008/20	2	29.0398	70.9602		1	h	2
R1	16008/20	2	25.0944	74.9056		1	h	2
R3	16008/20	2	36.3825	63.6175	1	1	h	2
avg	16008/20	2		69.8278	1	1	h
R2	16008/20	2	46.6639	53.3361	1	1	k	1
R3	16008/20	2	28.2465	71.7535	1	1	k	1
R4	16008/20	2	73.8981	26.1019	1	1	k	1
R4	16008/20	2	29.734	70.266	1	1	k	1
avg	16008/20	2		55.3644	1	1	k
R1	16008/20	6	35.1377	64.8623		1	k	1
R1	16008/20	6	26.2474	73.7526		2	k	1
R4	16008/20	6	34.9411	65.0589	1	1	k	1
avg	16008/20	6		67.8913	1	1.33333	k
R1	16008/22	1	25.4004	74.5996		1	k	1
R3	16008/22	1	16.1657	83.8343	1	1	k	1
R4	16008/22	1	62.1684	37.8316	1	0	k	1
avg	16008/22	1		65.4218	1	0.666667	k
R1	16008/22	3	26.101	73.899		2	d	3
R1	16008/22	3	22.8606	77.1394		2	d	3
R3	16008/22	3	31.8825	68.1175	1	1	d	3
avg	16008/22	3		73.0519	1	1.66667	d
R2	16008/22	5	43.4852	56.5148	1	1	d	3
R2	16008/22	5	41.1752	58.8248	1	1	d	3
R3	16008/22	5	31.1864	68.8136	2	1	d	3
avg	16008/22	5		61.3844	1.33333	1	d
R1	16008/22	5	24.9604	75.0396		1	k	1
R2	16008/22	5	50.6521	49.3479	1	1	k	1
R4	16008/22	5	35.8546	64.1454	1	1	k	1
R4	16008/22	5	83.3392	16.6608	1	1	k	1
avg	16008/22	5		51.2984	1	1	k
R3	16008/28	1	12.7708	87.2292	1	1	d	3
R3	16008/28	1	17.4978	82.5022	1	1	d	3
R4	16008/28	1	77.6546	22.3454	1	1	d	3
avg	16008/28	1		64.0256	1	1	d
R1	16008/28	6	23.3415	76.6585		1	k	1
R1	16008/28	6	30.3204	69.6796		1	k	1
R3	16008/28	6	20.8073	79.1927	1	1	k	1
R3	16008/28	6	20.7173	79.2827	1	1	k	1
R4	16008/28	6	75.2075	24.7925	1	0	k	1
R4	16008/28	6	92.7259	7.27412	1	0	k	1
avg	16008/28	6		56.1467	1	0.666667	k
R1	16008/28	7	32.2015	67.7985		1	h	2
R3	16008/28	7	17.8248	82.1752	1	1	h	2
R3	16008/28	7	18.723	81.277	2	2	h	2
avg	16008/28	7		77.0836	1.5	1.33333	h
R1	16008/28	8	31.2027	68.7973		1	k	1
R1	16008/28	8	32.1907	67.8093		1	k	1
R3	16008/28	8	22.2892	77.7108	1	1	k	1
avg	16008/28	8		71.4391	1	1	k
R2	16008/28	9	34.1325	65.8675	1	1	h	2
R3	16008/28	9	54.6281	45.3719	1	1	h	2
R4	16008/28	9	67.118	32.882	1	0	h	2
avg	16008/28	9		48.0405	1	0.666667	h
R1	16008/28	9	26.3628	73.6372		1	k	1
R1	16008/28	9	28.0897	71.9103		1	k	1
R2	16008/28	9	49.8746	50.1254	2	1	k	1
R3	16008/28	9	88.0952	11.9048	1	0	k	1
avg	16008/28	9		51.8944	1.5	0.75	k
R2	16008/29	1	35.9555	64.0445	2	1	k	1
R2	16008/29	1	38.979	61.021	1	1	k	1
R2	16008/29	1	39.1972	60.8028	1	1	k	1
R3	16008/29	1	58.4885	41.5115	1	1	k	1
R3	16008/29	1	29.4398	70.5602	1	1	k	1
R4	16008/29	1	64.5907	35.4093	1	1	k	1
R4	16008/29	1	55.8962	44.1038	1	1	k	1
avg	16008/29	1		53.9219	1.14286	1	k
R1	16008/29	4	24.2235	75.7765		1	k	1
R1	16008/29	4	24.4561	75.5439		1	k	1
R2	16008/29	4	53.7	46.3	1	1	k	1
R3	16008/29	4	67.4927	32.5073	1	1	k	1
R3	16008/29	4	67.5449	32.4551	1	1	k	1
R4	16008/29	4	78.5829	21.4171	1	1	k	1
R4	16008/29	4	85.7965	14.2035	1	0	k	1
avg	16008/29	4		42.6005	1	0.857143	k
R1	16008/29	6	24.7083	75.2917		2	k	1
R1	16008/29	6	22.309	77.691		2	k	1
R2	16008/29	6	40.1261	59.8739	1	1	k	1
R2	16008/29	6	46.765	53.235	1	1	k	1
R3	16008/29	6	61.8918	38.1082	1	1	k	1
R3	16008/29	6	28.7529	71.2471	1	1	k	1
R4	16008/29	6	73.5085	26.4915	1	0	k	1
R4	16008/29	6	81.0159	18.9841	1	1	k	1
avg	16008/29	6		52.6153	1	1.125	k
R1	16008/31	5	22.4396	77.5604		1	h	2
R1	16008/31	5	26.1727	73.8273		1	h	2
R4	16008/31	5	63.8676	36.1324	1	1	h	2
avg	16008/31	5		62.5067	1	1	h
R1	16008/35	1	24.4058	75.5942		1	d	3
R1	16008/35	1	24.6445	75.3555		1	d	3
R2	16008/35	1	57.3644	42.6356	1	1	d	3
R2	16008/35	1	42.5358	57.4642	1	1	d	3
R4	16008/35	1	25.0287	74.9713	1	1	d	3
R4	16008/35	1	46.9869	53.0131	2	1	d	3
R4	16008/35	1	72.6822	27.3178	1	1	d	3
avg	16008/35	1		58.0502	1.2	1	d
R1	16008/35	6	26.3728	73.6272		1	d	3
R1	16008/35	6	24.4212	75.5788		1	d	3
R3	16008/35	6	25.3213	74.6787	1	1	d	3
R3	16008/35	6	24.1597	75.8403	1	1	d	3
R4	16008/35	6	4.35382	95.6462	1	1	d	3
R4	16008/35	6	69.0945	30.9055	2	1	d	3
avg	16008/35	6		71.0461	1.25	1	d
R1	16008/37	1	37.1388	62.8612		1	k	1
R1	16008/37	1	35.7634	64.2366		1	k	1
R3	16008/37	1	45.2527	54.7473	1	1	k	1
R3	16008/37	1	30.8036	69.1964	1	1	k	1
R3	16008/37	1	66.3189	33.6811	1	1	k	1
R4	16008/37	1	27.9077	72.0923	1	1	k	1
R4	16008/37	1	75.1434	24.8566	1	1	k	1
avg	16008/37	1		54.5245	1	1	k
R1	16008/37	2	29.9728	70.0272		1	d	3
R1	16008/37	2	22.5936	77.4064		1	d	3
R2	16008/37	2	45.2443	54.7557	1	1	d	3
R2	16008/37	2	52.4111	47.5889	1	1	d	3
R3	16008/37	2	23.7025	76.2975	2	2	d	3
R3	16008/37	2	33.7288	66.2712	2	2	d	3
R4	16008/37	2	38.6581	61.3419	1	2	d	3
R4	16008/37	2	66.7119	33.2881	2	1	d	3
avg	16008/37	2		60.8721	1.5	1.375	d
R1	16008/37	7	17.7648	82.2352		1	d	3
R1	16008/37	7	18.3233	81.6767		1	d	3
R2	16008/37	7	61.3882	38.6118	1	1	d	3
R2	16008/37	7	41.0006	58.9994	1	1	d	3
R2	16008/37	7	35.3805	64.6195	1	1	d	3
R3	16008/37	7	55.845	44.155	1	1	d	3
R4	16008/37	7	21.649	78.351	1	1	d	3
R4	16008/37	7	25.2004	74.7996	2	2	d	3
avg	16008/37	7		65.431	1.16667	1.125	d
R3	16008/38	5	33.1009	66.8991	1	1	d	3
R3	16008/38	5	44.2703	55.7297	1	1	d	3
R4	16008/38	5	27.9115	72.0885	2	2	d	3
avg	16008/38	5		64.9058	1.33333	1.33333	d
R1	16008/39	2	30.8366	69.1634		1	d	3
R1	16008/39	2	22.1055	77.8945		1	d	3
R2	16008/39	2	45.3944	54.6056	1	1	d	3
R2	16008/39	2	46.2199	53.7801	2	1	d	3
R3	16008/39	2	49.8486	50.1514	1	1	d	3
R3	16008/39	2	47.2696	52.7304	1	1	d	3
R4	16008/39	2	40.8025	59.1975	2	1	d	3
R4	16008/39	2	71.2091	28.7909	3	1	d	3
avg	16008/39	2		55.7892	1.66667	1	d
R1	16008/39	4	26.9463	73.0537		1	k	1
R1	16008/39	4	23.3952	76.6048		1	k	1
R3	16008/39	4	28.6287	71.3713	1	1	k	1
R3	16008/39	4	48.7144	51.2856	1	1	k	1
R4	16008/39	4	32.8355	67.1645	2	1	k	1
R4	16008/39	4	40.4699	59.5301	1	1	k	1
avg	16008/39	4		66.5017	1.25	1	k
R1	16008/40	2	24.5407	75.4593		1	k	1
R1	16008/40	2	29.0943	70.9057		1	k	1
R3	16008/40	2	30.5486	69.4514	1	1	k	1
R3	16008/40	2	68.0431	31.9569	1	0	k	1
R4	16008/40	2	88.2395	11.7605	1	0	k	1
R4	16008/40	2	52.1402	47.8598	1	0	k	1
avg	16008/40	2		51.2323	1	0.5	k
R3	16008/40	6	54.4098	45.5902	1	0	k	1
R4	16008/40	6	100	0	1	0	k	1
R4	16008/40	6	90.932	9.06801	1	0	k	1
avg	16008/40	6		18.2194	1	0	k
R1	16008/41	1	22.7993	77.2007		2	d	3
R1	16008/41	1	23.0153	76.9847		1	d	3
R3	16008/41	1	25.0224	74.9776	1	1	d	3
R3	16008/41	1	28.0696	71.9304	1	1	d	3
R4	16008/41	1	57.7285	42.2715	1	1	d	3
avg	16008/41	1		68.673	1	1.2	d
R1	16008/41	4	21.8087	78.1913		1	d	3
R2	16008/41	4	38.8195	61.1805	1	0	d	3
R4	16008/41	4	98.193	1.80703	1	1	d	3
avg	16008/41	4		47.0596	1	0.666667	d
R1	16008/41	4	38.8512	61.1488		1	k	1
R3	16008/41	4	27.9025	72.0975	1	1	k	1
R3	16008/41	4	27.5868	72.4132	1	1	k	1
R4	16008/41	4	39.8852	60.1148	1	1	k	1
avg	16008/41	4		66.4436	1	1	k
R1	16008/42	4	29.3417	70.6583		1	d	3
R1	16008/42	4	32.3649	67.6351		1	d	3
R3	16008/42	4	24.4706	75.5294	1	1	d	3
R4	16008/42	4	50.7927	49.2073	1	1	d	3
R4	16008/42	4	97.3844	2.61559	1	0	d	3
R4	16008/42	4	88.8307	11.1693	1	0	d	3
avg	16008/42	4		46.1358	1	0.666667	d
R1	16008/42	6	20.1567	79.8433		1	d	3
R1	16008/42	6	22.145	77.855		1	d	3
R2	16008/42	6	66.2125	33.7875	1	0	d	3
R2	16008/42	6	55.7612	44.2388	1	1	d	3
R2	16008/42	6	50.7775	49.2225	1	1	d	3
R2	16008/42	6	39.6213	60.3787	1	1	d	3
R3	16008/42	6	45.6221	54.3779	1	1	d	3
avg	16008/42	6		57.1005	1	0.857143	d
R1	16008/42	8	26.2833	73.7167		1	d	3
R1	16008/42	8	32.8592	67.1408		1	d	3
R2	16008/42	8	93.4272	6.57277	1	0	d	3
R2	16008/42	8	56.5357	43.4643	1	0	d	3
R3	16008/42	8	25.2404	74.7596	1	1	d	3
R3	16008/42	8	33.3491	66.6509	1	1	d	3
avg	16008/42	8		55.3842	1	0.666667	d
R1	16008/42	10	32.0591	67.9409		1	d	3
R2	16008/42	10	53.6375	46.3625	1	0	d	3
R3	16008/42	10	23.8186	76.1814	1	1	d	3
R3	16008/42	10	27.2824	72.7176	1	1	d	3
R4	16008/42	10	86.0351	13.9649	1	0	d	3
avg	16008/42	10		55.4335	1	0.6	d
R1	16008/43	1	30.0605	69.9395		1	k	1
R3	16008/43	1	76	24	1	1	k	1
R4	16008/43	1	91.1765	8.82353	1	0	k	1
avg	16008/43	1		34.2543	1	0.666667	k
R2	16008/43	4	42.0201	57.9799	1	1	k	1
R3	16008/43	4	18.5054	81.4946	1	1	k	1
R3	16008/43	4	38.3161	61.6839	1	1	k	1
R4	16008/43	4	52.056	47.944	1	1	k	1
R4	16008/43	4	39.4408	60.5592	1	1	k	1
avg	16008/43	4		61.9323	1	1	k
R1	16008/43	5	20.8955	79.1045		2	d	3
R2	16008/43	5	74.9664	25.0336	1	0	d	3
R3	16008/43	5	47.3577	52.6423	1	1	d	3
R4	16008/43	5	38.5782	61.4218	1	1	d	3
avg	16008/43	5		54.5506	1	1	d
R1	16008/43	8	22.9383	77.0617		1	d	3
R1	16008/43	8	41.2924	58.7076		1	d	3
R2	16008/43	8	57.961	42.039	1	1	d	3
R3	16008/43	8	33.0844	66.9156	1	1	d	3
R3	16008/43	8	43.2145	56.7855	1	1	d	3
R4	16008/43	8	63.4777	36.5223	2	1	d	3
R4	16008/43	8	39.5345	60.4655	1	1	d	3
avg	16008/43	8		56.9282	1.2	1	d
R1	16008/43	9	23.0066	76.9934		1	d	3
R1	16008/43	9	27.5619	72.4381		1	d	3
R3	16008/43	9	40.0936	59.9064	1	1	d	3
R3	16008/43	9	67.7515	32.2485	1	1	d	3
R4	16008/43	9	55.1518	44.8482	1	1	d	3
R4	16008/43	9	63.6814	36.3186	1	1	d	3
avg	16008/43	9		53.7922	1	1	d
R2	16008/45	1	10.8158	89.1842	1	0	h	2
R3	16008/45	1	83.5632	16.4368	1	1	h	2
R4	16008/45	1	36.7622	63.2378	1	1	h	2
avg	16008/45	1		56.2863	1	0.666667	h
R2	16008/45	1	44.0339	55.9661	1	1	k	1
R2	16008/45	1	51.6641	48.3359	1	0	k	1
R2	16008/45	1	43.0317	56.9683	1	0	k	1
R4	16008/45	1	66.8766	33.1234	1	1	k	1
R4	16008/45	1	28.061	71.939	1	1	k	1
R4	16008/45	1	34.8986	65.1014	1	1	k	1
avg	16008/45	1		55.239	1	0.666667	k
R1	16008/46	3	24.5244	75.4756		1	k	1
R2	16008/46	3	41.5942	58.4058	1	1	k	1
R2	16008/46	3	33.9943	66.0057	1	1	k	1
R3	16008/46	3	20.1563	79.8437	1	1	k	1
R3	16008/46	3	64.1292	35.8708	1	1	k	1
R4	16008/46	3	81.0382	18.9618	2	1	k	1
R4	16008/46	3	49.1478	50.8522	1	1	k	1
R4	16008/46	3	32.1016	67.8984	1	1	k	1
avg	16008/46	3		56.6642	1.14286	1	k
R1	16008/47	4	18.2615	81.7385		1	d	3
R3	16008/47	4	35.1171	64.8829	1	1	d	3
R3	16008/47	4	42.1581	57.8419	2	2	d	3
R4	16008/47	4	38.3112	61.6888	1	1	d	3
R4	16008/47	4	67.7298	32.2702	1	1	d	3
avg	16008/47	4		59.6845	1.25	1.2	d
R1	16008/47	5	45.73	54.27		1	d	3
R1	16008/47	5	22.1458	77.8542		1	d	3
R2	16008/47	5	53.5404	46.4596	1	1	d	3
R4	16008/47	5	67.1498	32.8502	1	1	d	3
R4	16008/47	5	32.5743	67.4257	1	1	d	3
avg	16008/47	5		55.7719	1	1	d
R1	16008/47	8	39.0827	60.9173		1	d	3
R1	16008/47	8	40.9946	59.0054		1	d	3
R2	16008/47	8	36.1455	63.8545	1	1	d	3
avg	16008/47	8		61.2591	1	1	d
R3	16008/49	7	47.678	52.322	1	1	d	3
R4	16008/49	7	29.4613	70.5387	3	3	d	3
R4	16008/49	7	24.0248	75.9752	3	3	d	3
avg	16008/49	7		66.2786	2.33333	2.33333	d
R2	16008/54	5	42.9125	57.0875	1	1	d	3
R2	16008/54	5	46.2115	53.7885	2	1	d	3
R3	16008/54	5	30.2154	69.7846	1	1	d	3
R4	16008/54	5	39.3103	60.6897	3	1	d	3
R4	16008/54	5	36.063	63.937	3	2	d	3
avg	16008/54	5		61.0574	2	1.2	d
R2	16008/54	5	48.0033	51.9967	1	1	k	1
R2	16008/54	5	64.4679	35.5321	1	1	k	1
R2	16008/54	5	44.2098	55.7902	1	0	k	1
avg	16008/54	5		47.773	1	0.666667	k
R2	16008/56	2	36.9245	63.0755	1	1	d	3
R4	16008/56	2	35.5216	64.4784	1	1	d	3
R4	16008/56	2	32.7125	67.2875	1	1	d	3
R4	16008/56	2	25.8669	74.1331	1	1	d	3
avg	16008/56	2		67.2436	1	1	d
R3	16008/56	2	97.3006	2.69939	1	1	h	2
R3	16008/56	2	42.0781	57.9219	1	0	h	2
R3	16008/56	2	97.9617	2.0383	1	0	h	2
avg	16008/56	2		20.8865	1	0.333333	h
R1	16008/56	6	26.7319	73.2681		1	d	3
R2	16008/56	6	33.3537	66.6463	1	1	d	3
R3	16008/56	6	23.4513	76.5487	1	1	d	3
R3	16008/56	6	33.4893	66.5107	1	1	d	3
avg	16008/56	6		70.7434	1	1	d
R2	16008/57	2	24.619	75.381	1	1	d	3
R2	16008/57	2	37.2789	62.7211	1	1	d	3
R2	16008/57	2	33.6122	66.3878	1	1	d	3
R4	16008/57	2	35.9724	64.0276	3	2	d	3
avg	16008/57	2		67.1294	1.5	1.25	d
R2	16008/57	2	44.3045	55.6955	1	1	k	1
R3	16008/57	2	89.5758	10.4242	1	0	k	1
R3	16008/57	2	68.7046	31.2954	1	0	k	1
R4	16008/57	2	32.1201	67.8799	1	2	k	1
avg	16008/57	2		41.3238	1	0.75	k
R2	16008/59	2	93.9855	6.01449	1	0	d	3
R3	16008/59	2	41.8128	58.1872	1	1	d	3
R3	16008/59	2	55.0346	44.9654	1	1	d	3
R4	16008/59	2	26.9792	73.0208	3	3	d	3
R4	16008/59	2	20.7878	79.2122	2	2	d	3
avg	16008/59	2		52.28	1.6	1.4	d
R3	16008/59	3	30.279	69.721	1	1	d	3
R3	16008/59	3	45.9249	54.0751	1	1	d	3
R4	16008/59	3	15.2623	84.7377	3	3	d	3
R4	16008/59	3	26.5268	73.4732	2	3	d	3
avg	16008/59	3		70.5017	1.75	2	d
R3	16008/59	4	45.1266	54.8734	1	1	d	3
R3	16008/59	4	26.9862	73.0138	1	1	d	3
R4	16008/59	4	25.6497	74.3503	2	2	d	3
R4	16008/59	4	31.5589	68.4411	1	1	d	3
avg	16008/59	4		67.6696	1.25	1.25	d
R1	16008/62	1	26.5738	73.4262		1	d	3
R1	16008/62	1	26.3855	73.6145		1	d	3
R2	16008/62	1	37.9889	62.0111	1	1	d	3
R2	16008/62	1	52.5145	47.4855	1	1	d	3
avg	16008/62	1		64.1343	1	1	d
R1	16008/62	2	39.989	60.011		1	d	3
R1	16008/62	2	50.9761	49.0239		1	d	3
R2	16008/62	2	30.9302	69.0698	1	1	d	3
R2	16008/62	2	35.1909	64.8091	1	1	d	3
R2	16008/62	2	44.6057	55.3943	1	1	d	3
R2	16008/62	2	52.2505	47.7495	1	1	d	3
R3	16008/62	2	68.3107	31.6893	1	1	d	3
R3	16008/62	2	64.8944	35.1056	1	1	d	3
R4	16008/62	2	45.5018	54.4982	1	1	d	3
R4	16008/62	2	30.1425	69.8575	2	1	d	3
avg	16008/62	2		53.7208	1.125	1	d
R3	16008/62	4	35.0817	64.9183	1	1	d	3
R3	16008/62	4	38.5563	61.4437	1	1	d	3
R4	16008/62	4	32.5495	67.4505	2	1	d	3
R4	16008/62	4	46.3631	53.6369	1	1	d	3
avg	16008/62	4		61.8624	1.25	1	d
R3	16008/62	8	35.6922	64.3078	1	1	d	3
R3	16008/62	8	47.1106	52.8894	1	1	d	3
R4	16008/62	8	28.4357	71.5643	1	1	d	3
R4	16008/62	8	46.6908	53.3092	1	2	d	3
avg	16008/62	8		60.5177	1	1.25	d
R1	16008/63	1	31.3725	68.6275		1	d	3
R2	16008/63	1	87.0769	12.9231	1	0	d	3
R2	16008/63	1	45.3328	54.6672	1	1	d	3
R2	16008/63	1	53.5483	46.4517	1	1	d	3
avg	16008/63	1		45.6674	1	0.75	d
R3	16008/63	1	70.9747	29.0253	1	1	h	2
R4	16008/63	1	31.4324	68.5676	1	1	h	2
R4	16008/63	1	27.3509	72.6491	1	1	h	2
avg	16008/63	1		56.7473	1	1	h
R1	16008/63	1	60.8126	39.1874		1	k	1
R2	16008/63	1	59.6262	40.3738	1	1	k	1
R3	16008/63	1	20.2993	79.7007	1	1	k	1
avg	16008/63	1		53.0873	1	1	k
R2	16008/65	4	74.0306	25.9694	1	0	k	1
R2	16008/65	4	43.9024	56.0976	1	1	k	1
R4	16008/65	4	37.7358	62.2642	2	1	k	1
avg	16008/65	4		48.1104	1.33333	0.666667	k
R1	16008/66	1	46.1387	53.8613		1	d	3
R3	16008/66	1	38.3764	61.6236	1	1	d	3
R3	16008/66	1	32.3382	67.6618	1	1	d	3
R4	16008/66	1	37.3249	62.6751	1	1	d	3
R4	16008/66	1	40.0053	59.9947	2	2	d	3
avg	16008/66	1		61.1633	1.25	1.2	d
R3	16008/66	4	59.4654	40.5346	1	1	d	3
R3	16008/66	4	25.0958	74.9042	1	1	d	3
R4	16008/66	4	41.2229	58.7771	1	1	d	3
R4	16008/66	4	35.1069	64.8931	1	1	d	3
avg	16008/66	4		59.7773	1	1	d
			count	153
			average	60.5919	1.20221	1.05819
			min	18.2194	0.75	0
			max	78.5727	2.33333	2.33333
			median	61.7986	1	1
			sd.p	10.2268	0.298451	0.30052
			CV,%	16.8781	24.8253	28.3994
			Kurtosis	2.20105	1.79332	3.2164
			Skewness	-1.05066	1.4927	0.713167

## Sheet: Table S4
Table S4. Phenotypes and genotypes of F4 (IR29 x JK) progeny for QTL2 validation
Plant no.	EC	CMS	TN_s	TN_r	genotype	genotype_no
28	42.0814	57.9186	1	1	r	3
55	40.5642	59.4358	1	1	r	3
61	81.8707	18.1293	1	1	r	3
88	100	0	1	1	r	3
121	87.9863	12.0137	2	1	r	3
148	94.5035	5.49654	1	1	r	3
181	18.6	81.4	2	2	r	3
208	33.3806	66.6194	1	1	r	3
241	54.4771	45.5229	1	1	r	3
268	92.6857	7.31433	1	1	r	3
301	82.1737	17.8263	1	1	r	3
328	47.5579	52.4421	1	1	r	3
361	34.1816	65.8184	2	1	r	3
388	91.8229	8.17708	1	1	r	3
avg		35.5796	1.21429	1.07143	r
1	19.0706	80.9294	1	1	r	3
28	85.4584	14.5416	1	0	r	3
55	73.0246	26.9754	1	1	r	3
61	48.1833	51.8167	1	0	r	3
88	85.5492	14.4508	1	1	r	3
121	52.1361	47.8639	1	1	r	3
148	87.2186	12.7814	1	1	r	3
181	49.256	50.744	1	1	r	3
208	36.3462	63.6538	1	1	r	3
241	38.019	61.981	1	1	r	3
268	43.7633	56.2367	1	0	r	3
301	30.6676	69.3324	1	1	r	3
361	51.8466	48.1534	1	1	r	3
388	26.6187	73.3813	1	1	r	3
avg		48.0601	1	0.785714	r
89	77.0588	22.9412	1	1	h	2
209	94.2025	5.79749	1	1	h	2
269	60.2573	39.7427	2	1	h	2
329	56.4207	43.5793	1	1	h	2
avg		28.0151	1.25	1	h
2	59.0595	40.9405	1	1	k	1
29	41.5035	58.4965	1	1	k	1
56	65.062	34.938	1	1	k	1
62	52.171	47.829	1	1	k	1
182	97.5738	2.4262	2	1	k	1
242	57.302	42.698	1	1	k	1
362	35.2594	64.7406	2	2	k	1
389	64.1183	35.8817	1	1	k	1
avg		40.9938	1.25	1.125	k
122	31.2233	68.7767	2	1	r	3
149	36.051	63.949	1	1	r	3
302	28.7258	71.2742	1	1	r	3
avg		68	1.33333	1	r
29	81.8817	18.1183	1	1	k	1
56	41.0547	58.9453	1	1	k	1
89	61.3102	38.6898	1	1	k	1
209	31.3531	68.6469	1	1	k	1
362	41.2486	58.7514	1	1	k	1
avg		48.6303	1	1	k
62	79.0011	20.9989	1	1	r	3
149	53.3682	46.6318	1	1	r	3
182	54.8069	45.1931	1	1	r	3
242	43.957	56.043	1	1	r	3
302	44.3957	55.6043	1	1	r	3
389	40.2224	59.7776	1	1	r	3
avg		47.3748	1	1	r
3	58.0087	41.9913	3	2	h	2
123	43.1841	56.8159	3	2	h	2
243	40.4251	59.5749	2	2	h	2
avg		52.794	2.66667	2	h
30	47.5854	52.4146	2	1	k	1
90	38.0159	61.9841	1	1	k	1
150	77.7511	22.2489	1	1	k	1
183	56.3168	43.6832	1	1	k	1
270	39.8918	60.1082	1	1	k	1
303	39.1593	60.8407	1	1	k	1
363	70.4348	29.5652	2	1	k	1
390	51.2214	48.7786	2	2	k	1
avg		47.4529	1.375	1.125	k
57	44.9099	55.0901	2	1	r	3
210	38.794	61.206	2	2	r	3
330	44.4346	55.5654	1	1	r	3
avg		57.2872	1.66667	1.33333	r
3	60.2629	39.7371	2	1	h	2
57	76.6667	23.3333	1	0	h	2
123	58.5486	41.4514	1	1	h	2
150	72.8015	27.1985	2	1	h	2
303	38.9953	61.0047	1	1	h	2
390	77.8485	22.1515	1	1	h	2
avg		35.8127	1.33333	0.833333	h
63	87.2024	12.7976	1	1	k	1
90	42.8121	57.1879	1	1	k	1
183	34.2414	65.7586	1	1	k	1
210	62.2833	37.7167	1	1	k	1
243	30.0022	69.9978	1	1	k	1
270	59.6743	40.3257	1	1	k	1
363	48.3292	51.6708	1	1	k	1
avg		47.9222	1	1	k
4	38.6302	61.3698	1	1	r	3
31	67.4954	32.5046	1	1	r	3
58	47.4398	52.5602	1	1	r	3
64	42.3158	57.6842	1	1	r	3
91	61.5079	38.4921	1	1	r	3
124	24.6575	75.3425	1	1	r	3
151	34.4053	65.5947	1	1	r	3
184	51.1997	48.8003	1	1	r	3
211	23.2274	76.7726	1	1	r	3
244	44.9438	55.0562	1	1	r	3
271	26.8158	73.1842	1	1	r	3
304	51.9305	48.0695	2	2	r	3
331	56.9042	43.0958	1	1	r	3
364	86.3871	13.6129	2	1	r	3
391	68.4815	31.5185	1	1	r	3
avg		51.5772	1.13333	1.06667	r
4	59.1647	40.8353	1	1	r	3
31	50.0505	49.9495	1	1	r	3
64	63.0066	36.9934	1	1	r	3
91	66.1552	33.8448	1	1	r	3
124	64.2161	35.7839	1	1	r	3
151	54.7535	45.2465	1	1	r	3
184	80.4471	19.5529	1	0	r	3
211	37.8865	62.1135	1	1	r	3
244	45.8681	54.1319	1	1	r	3
271	37.1316	62.8684	1	1	r	3
304	44.4711	55.5289	1	2	r	3
364	44.9362	55.0638	1	1	r	3
391	72.8991	27.1009	1	1	r	3
avg		44.5395	1	1	r
5	77.5779	22.4221	1	1	r	3
32	53.9568	46.0432	1	1	r	3
92	39.0405	60.9595	1	1	r	3
115	53.51	46.49	1	1	r	3
125	32.8205	67.1795	1	1	r	3
152	32.1479	67.8521	1	1	r	3
185	44.1068	55.8932	1	1	r	3
212	22.9252	77.0748	1	1	r	3
245	39.7184	60.2816	1	1	r	3
272	39.7556	60.2444	2	1	r	3
305	20.6553	79.3447	1	1	r	3
332	32.7612	67.2388	2	2	r	3
365	38.7745	61.2255	2	2	r	3
392	39.5492	60.4508	1	1	r	3
avg		59.4786	1.21429	1.14286	r
5	39.9614	60.0386	2	1	r	3
32	60.8054	39.1946	1	1	r	3
65	48.962	51.038	1	1	r	3
92	49.9834	50.0166	1	1	r	3
115	59.3347	40.6653	1	1	r	3
125	58.1834	41.8166	1	1	r	3
152	31.2473	68.7527	1	1	r	3
185	47.8356	52.1644	2	1	r	3
212	32.6865	67.3135	1	1	r	3
245	29.6275	70.3725	1	1	r	3
272	47.7126	52.2874	1	1	r	3
305	44.286	55.714	1	1	r	3
365	46.0201	53.9799	1	1	r	3
392	31.4037	68.5963	1	1	r	3
avg		55.1393	1.14286	1	r
33	59.8499	40.1501	1	1	k	1
66	81.1779	18.8221	1	1	k	1
93	92.7887	7.2113	1	1	k	1
116	61.0889	38.9111	2	1	k	1
126	28.8925	71.1075	1	1	k	1
153	90.8622	9.13777	1	1	k	1
186	14.2462	85.7538	1	1	k	1
213	98.4459	1.55414	1	1	k	1
246	60.8658	39.1342	2	1	k	1
306	32.8223	67.1777	1	1	k	1
366	37.2416	62.7584	2	1	k	1
393	39.0904	60.9096	1	1	k	1
avg		41.8856	1.25	1	k
6	38.7918	61.2082	1	1	h	2
306	32.8008	67.1992	2	1	h	2
393	46.4307	53.5693	1	1	h	2
avg		60.6589	1.33333	1	h
33	36.8387	63.1613	1	1	k	1
66	35.6874	64.3126	1	1	k	1
93	28.7	71.3	1	1	k	1
116	48.0963	51.9037	2	1	k	1
126	45.5476	54.4524	1	1	k	1
153	69.5332	30.4668	1	1	k	1
186	38.1897	61.8103	1	1	k	1
213	43.039	56.961	1	1	k	1
246	38.8726	61.1274	1	1	k	1
273	50.3685	49.6315	1	1	k	1
333	60.4038	39.5962	2	1	k	1
366	57.1048	42.8952	1	1	k	1
avg		53.9682	1.16667	1	k
34	63.1834	36.8166	1	1	r	3
67	42.6187	57.3813	1	1	r	3
94	56.1616	43.8384	1	1	r	3
117	83.8594	16.1406	1	1	r	3
127	55.244	44.756	2	1	r	3
154	100	0	2	1	r	3
187	57.0031	42.9969	1	1	r	3
214	84.5624	15.4376	1	0	r	3
247	49.5848	50.4152	1	1	r	3
274	84.2946	15.7054	1	1	r	3
307	50.2039	49.7961	1	1	r	3
334	92.4192	7.58082	2	1	r	3
367	52.7647	47.2353	2	2	r	3
avg		32.9308	1.30769	1	r
7	53.0673	46.9327	2	1	r	3
34	39.4247	60.5753	1	1	r	3
67	28.557	71.443	2	1	r	3
94	48.778	51.222	1	1	r	3
117	40.3454	59.6546	1	1	r	3
127	62.868	37.132	1	1	r	3
154	66.3213	33.6787	1	1	r	3
187	54.4937	45.5063	2	1	r	3
214	47.1349	52.8651	1	1	r	3
247	48.2083	51.7917	1	1	r	3
274	48.4848	51.5152	1	1	r	3
307	44.5646	55.4354	2	1	r	3
334	57.0599	42.9401	2	1	r	3
avg		50.8225	1.38462	1	r
8	44.1682	55.8318	1	1	r	3
68	37.4362	62.5638	2	1	r	3
128	65.0042	34.9958	1	1	r	3
155	34.1961	65.8039	2	2	r	3
188	13.8466	86.1534	1	2	r	3
215	36.9525	63.0475	1	1	r	3
248	44.1627	55.8373	2	2	r	3
275	56.044	43.956	2	2	r	3
308	29.7723	70.2277	1	1	r	3
335	86.8578	13.1422	2	1	r	3
368	45.1389	54.8611	2	2	r	3
395	39.7791	60.2209	2	2	r	3
avg		55.5535	1.58333	1.5	r
35	41.4044	58.5956	1	1	h	2
95	58.068	41.932	1	1	h	2
155	41.539	58.461	1	1	h	2
188	46.6179	53.3821	1	1	h	2
395	52.4447	47.5553	1	1	h	2
avg		51.9852	1	1	h
8	58.5827	41.4173	1	1	r	3
68	39.6168	60.3832	1	1	r	3
118	40.1929	59.8071	1	1	r	3
128	79.0484	20.9516	1	1	r	3
215	41.8127	58.1873	1	1	r	3
248	41.7225	58.2775	1	1	r	3
275	42.1394	57.8606	1	1	r	3
308	27.528	72.472	1	1	r	3
368	41.4991	58.5009	1	1	r	3
avg		54.2064	1	1	r
36	38.9091	61.0909	1	1	k	1
189	28.8938	71.1062	1	2	k	1
249	27.2393	72.7607	1	1	k	1
276	26.725	73.275	1	1	k	1
avg		69.5582	1	1.25	k
9	59.5813	40.4187	1	1	r	3
69	37.4203	62.5797	1	1	r	3
96	35.5697	64.4303	1	1	r	3
129	63.9935	36.0065	1	1	r	3
156	10.8123	89.1877	2	2	r	3
309	27.5605	72.4395	1	1	r	3
336	48.0148	51.9852	1	1	r	3
369	86.9126	13.0874	1	1	r	3
396	18.2412	81.7588	3	2	r	3
avg		56.8771	1.33333	1.22222	r
36	39.3947	60.6053	1	1	h	2
69	24.5464	75.4536	1	1	h	2
96	42.8516	57.1484	1	1	h	2
396	44.315	55.685	1	1	h	2
avg		62.2231	1	1	h
249	30.7812	69.2188	1	1	k	1
276	75.1404	24.8596	1	1	k	1
369	34.6375	65.3625	1	1	k	1
avg		53.1469	1	1	k
9	35.8282	64.1718	1	1	r	3
129	41.2983	58.7017	1	1	r	3
156	54.5108	45.4892	1	1	r	3
175	77.1252	22.8748	1	1	r	3
189	43.7705	56.2295	1	1	r	3
216	49.3735	50.6265	1	1	r	3
309	46.6206	53.3794	1	1	r	3
336	37.2103	62.7897	1	1	r	3
avg		51.7828	1	1	r
10	37.6801	62.3199	2	1	r	3
37	70.0527	29.9473	2	1	r	3
70	69.3799	30.6201	3	2	r	3
97	53.4392	46.5608	3	1	r	3
130	33.2662	66.7338	2	2	r	3
157	69.1853	30.8147	1	2	r	3
190	40.0279	59.9721	3	2	r	3
217	29.9743	70.0257	3	2	r	3
250	22.0909	77.9091	2	2	r	3
277	78.1544	21.8456	2	1	r	3
310	34.4233	65.5767	2	1	r	3
337	22.0097	77.9903	1	1	r	3
370	76.5	23.5	3	2	r	3
397	47.4011	52.5989	2	1	r	3
avg		51.1725	2.21429	1.5	r
10	61.1062	38.8938	1	1	r	3
37	36.8485	63.1515	1	1	r	3
70	63.2879	36.7121	1	1	r	3
97	70.2206	29.7794	1	1	r	3
157	28.6732	71.3268	2	1	r	3
176	61.7623	38.2377	1	1	r	3
190	21.9646	78.0354	2	1	r	3
217	49.9908	50.0092	1	1	r	3
250	51.3926	48.6074	1	1	r	3
277	59.239	40.761	1	1	r	3
310	28.562	71.438	2	1	r	3
337	28.7201	71.2799	2	1	r	3
370	50.721	49.279	1	1	r	3
397	27.0523	72.9477	1	1	r	3
avg		54.3185	1.28571	1	r
11	58.877	41.123	1	1	k	1
38	55.1123	44.8877	1	1	k	1
98	49.9171	50.0829	1	1	k	1
131	40.7452	59.2548	1	1	k	1
158	32.4381	67.5619	1	1	k	1
177	44.3644	55.6356	1	1	k	1
251	71.2715	28.7285	1	1	k	1
278	86.6718	13.3282	1	1	k	1
338	83.1897	16.8103	1	1	k	1
371	55.7228	44.2772	1	1	k	1
398	40.658	59.342	1	1	k	1
avg		43.7302	1	1	k
71	48.5924	51.4076	1	1	h	2
311	28.1089	71.8911	2	1	h	2
338	35.3936	64.6064	1	1	h	2
398	42.31	57.69	1	1	h	2
avg		61.3988	1.25	1	h
11	40.8801	59.1199	1	1	k	1
38	59.4431	40.5569	2	1	k	1
98	65.6074	34.3926	1	1	k	1
131	34.6542	65.3458	1	1	k	1
158	36.9419	63.0581	1	1	k	1
177	32.5468	67.4532	1	1	k	1
191	34.4487	65.5513	1	1	k	1
218	73.3402	26.6598	1	1	k	1
251	52.6245	47.3755	1	1	k	1
278	39.1772	60.8228	1	1	k	1
371	41.9751	58.0249	1	1	k	1
avg		53.4873	1.09091	1	k
39	54.6741	45.3259	1	1	k	1
159	44.6404	55.3596	1	1	k	1
279	93.3084	6.69165	1	1	k	1
avg		35.7924	1	1	k
12	70.5761	29.4239	1	1	r	3
72	53.7092	46.2908	1	1	r	3
132	36.2995	63.7005	1	1	r	3
178	41.077	58.923	1	1	r	3
192	39.758	60.242	1	1	r	3
219	25.8393	74.1607	1	0	r	3
252	48.2102	51.7898	1	1	r	3
372	94.382	5.61798	1	1	r	3
399	74.5056	25.4944	1	1	r	3
avg		46.1826	1	0.888889	r
178	54.8203	45.1797	1	1	h	2
312	45.0046	54.9954	1	1	h	2
399	60.9767	39.0233	1	1	h	2
avg		46.3995	1	1	h
12	66.6705	33.3295	1	1	r	3
39	57.2034	42.7966	1	0	r	3
72	76.9281	23.0719	1	1	r	3
99	57.3684	42.6316	1	1	r	3
132	73.5797	26.4203	1	1	r	3
159	89.1764	10.8236	1	1	r	3
192	36.5267	63.4733	1	1	r	3
219	63.4469	36.5531	1	1	r	3
279	75.817	24.183	1	1	r	3
339	40.9351	59.0649	1	1	r	3
372	38.9375	61.0625	1	1	r	3
avg		38.4918	1	0.909091	r
13	29.4361	70.5639	1	1	r	3
40	54.1667	45.8333	1	1	r	3
73	76.2636	23.7364	1	0	r	3
133	26.2997	73.7003	1	1	r	3
160	33.374	66.626	1	1	r	3
193	38.4615	61.5385	1	1	r	3
220	32.5947	67.4053	1	1	r	3
235	8.33333	91.6667	1	1	r	3
253	34.7676	65.2324	1	1	r	3
280	43.7699	56.2301	1	1	r	3
313	33.2055	66.7945	1	1	r	3
340	30.0301	69.9699	1	1	r	3
373	73.2062	26.7938	1	1	r	3
400	29.6181	70.3819	2	1	r	3
avg		61.1766	1.07143	0.928571	r
13	36.1332	63.8668	2	0	r	3
40	39.6965	60.3035	1	1	r	3
73	41.8993	58.1007	2	2	r	3
100	42.2884	57.7116	1	1	r	3
133	87.8477	12.1523	1	1	r	3
160	54.0926	45.9074	1	1	r	3
193	43.6406	56.3594	1	1	r	3
235	87.2797	12.7203	1	1	r	3
253	54.8024	45.1976	1	1	r	3
280	49.7256	50.2744	1	1	r	3
313	15.3592	84.6408	1	1	r	3
340	96.968	3.03204	1	1	r	3
373	29.4502	70.5498	1	1	r	3
400	89.6391	10.3609	1	1	r	3
avg		45.0841	1.14286	1	r
14	40.8733	59.1267	1	1	r	3
41	53.7419	46.2581	1	1	r	3
74	67.1175	32.8825	1	1	r	3
101	63.109	36.891	1	1	r	3
134	90.7563	9.2437	1	1	r	3
161	44.7099	55.2901	2	1	r	3
194	55.9527	44.0473	1	1	r	3
221	97.1119	2.88809	1	1	r	3
236	98.6307	1.36927	1	1	r	3
254	52.8891	47.1109	1	1	r	3
281	50.9247	49.0753	1	1	r	3
314	62.5375	37.4625	1	1	r	3
341	55.3393	44.6607	1	1	r	3
374	47.9633	52.0367	2	2	r	3
401	50.1846	49.8154	1	1	r	3
avg		37.8772	1.13333	1.06667	r
14	52.9283	47.0717	1	1	r	3
41	42.1842	57.8158	1	1	r	3
74	48.6868	51.3132	1	1	r	3
194	30.2563	69.7437	1	1	r	3
221	42.8507	57.1493	1	1	r	3
236	44.4145	55.5855	1	1	r	3
254	57.6928	42.3072	1	1	r	3
281	40.7257	59.2743	1	1	r	3
314	35.4668	64.5332	1	1	r	3
374	96.1945	3.8055	1	1	r	3
401	72.3965	27.6035	1	1	r	3
avg		48.7457	1	1	r
42	84.693	15.307	1	1	h	2
237	49.9403	50.0597	3	1	h	2
342	40.3765	59.6235	1	1	h	2
avg		41.6634	1.66667	1	h
15	56.7016	43.2984	1	1	k	1
135	52.2701	47.7299	1	1	k	1
222	48.1449	51.8551	1	1	k	1
282	56.9666	43.0334	1	1	k	1
315	55.7367	44.2633	1	1	k	1
375	52.6449	47.3551	1	1	k	1
avg		46.2559	1	1	k
75	70.8339	29.1661	1	1	r	3
162	40.1585	59.8415	1	1	r	3
195	28.5685	71.4315	1	1	r	3
255	63.9575	36.0425	1	1	r	3
402	45.9853	54.0147	1	1	r	3
avg		50.0992	1	1	r
75	44.6589	55.3411	1	1	h	2
315	43.3271	56.6729	1	1	h	2
342	50.563	49.437	1	1	h	2
avg		53.817	1	1	h
42	43.4195	56.5805	1	1	k	1
135	51.4256	48.5744	1	1	k	1
162	45.1739	54.8261	1	1	k	1
222	44.4902	55.5098	1	1	k	1
237	48.5215	51.4785	1	1	k	1
282	39.1492	60.8508	1	1	k	1
375	35.2711	64.7289	1	1	k	1
avg		56.0784	1	1	k
15	50.3002	49.6998	1	1	r	3
102	69.027	30.973	1	1	r	3
195	61.1228	38.8772	1	1	r	3
255	56.5204	43.4796	1	1	r	3
avg		40.7574	1	1	r
16	66.3993	33.6007	1	1	r	3
43	57.037	42.963	1	1	r	3
76	45.619	54.381	1	1	r	3
136	43.4999	56.5001	1	1	r	3
163	93.9127	6.08734	1	1	r	3
196	50.3812	49.6188	1	1	r	3
223	63.1608	36.8392	1	1	r	3
238	4.05589	95.9441	1	1	r	3
256	37.5222	62.4778	1	1	r	3
283	20.8006	79.1994	1	1	r	3
316	27.2487	72.7513	1	1	r	3
343	23.8423	76.1577	1	1	r	3
376	38.2255	61.7745	1	1	r	3
403	78.5075	21.4925	1	1	r	3
avg		53.5562	1	1	r
16	30.7085	69.2915	1	1	r	3
43	39.5818	60.4182	1	1	r	3
76	56.0772	43.9228	1	1	r	3
103	54.2062	45.7938	1	1	r	3
136	31.5825	68.4175	1	1	r	3
163	42.3933	57.6067	1	1	r	3
196	29.7612	70.2388	1	1	r	3
223	45.657	54.343	1	1	r	3
238	32.6764	67.3236	1	1	r	3
256	51.1022	48.8978	1	1	r	3
283	41.4556	58.5444	1	1	r	3
316	25.9403	74.0597	1	1	r	3
343	37.1905	62.8095	1	1	r	3
376	31.2575	68.7425	1	1	r	3
403	40.044	59.956	1	1	r	3
avg		60.6911	1	1	r
17	71.8065	28.1935	1	1	r	3
44	58.0438	41.9562	1	1	r	3
77	54.2363	45.7637	1	2	r	3
104	47.8399	52.1601	2	1	r	3
137	30.3745	69.6255	2	1	r	3
164	27.793	72.207	2	2	r	3
197	62.0594	37.9406	1	1	r	3
224	96.8176	3.18237	1	1	r	3
257	25.6576	74.3424	1	1	r	3
284	44.6432	55.3568	1	1	r	3
295	65.1418	34.8582	1	1	r	3
317	28.194	71.806	1	1	r	3
344	62.8631	37.1369	1	1	r	3
377	42.956	57.044	1	0	r	3
404	34.653	65.347	1	1	r	3
avg		49.7947	1.2	1.06667	r
17	81.0624	18.9376	1	1	r	3
44	46.3638	53.6362	1	1	r	3
104	34.37	65.63	1	1	r	3
164	49.5163	50.4837	1	1	r	3
224	32.5708	67.4292	1	1	r	3
257	45.2295	54.7705	1	1	r	3
295	41.1019	58.8981	1	1	r	3
317	31.2834	68.7166	2	1	r	3
344	33.6869	66.3131	1	1	r	3
377	33.6316	66.3684	1	1	r	3
404	25.6971	74.3029	1	1	r	3
avg		58.6806	1.09091	1	r
18	55.209	44.791	1	1	k	1
285	38.0455	61.9545	1	1	k	1
345	80.8588	19.1412	1	1	k	1
avg		41.9622	1	1	k
78	50.986	49.014	1	1	r	3
198	63.1142	36.8858	1	1	r	3
225	100	0	0	0	r	3
258	18.4648	81.5352	1	1	r	3
378	69.9049	30.0951	1	1	r	3
avg		39.506	0.8	0.8	r
138	53.375	46.625	1	1	h	2
318	58.7601	41.2399	2	1	h	2
345	38.5848	61.4152	1	1	h	2
avg		49.76	1.33333	1	h
18	54.0516	45.9484	1	1	k	1
45	41.9178	58.0822	1	1	k	1
78	64.8715	35.1285	1	1	k	1
225	36.9608	63.0392	1	1	k	1
258	51.5522	48.4478	1	1	k	1
285	45.5845	54.4155	1	1	k	1
avg		50.8436	1	1	k
105	79.3394	20.6606	1	1	r	3
165	50.0137	49.9863	1	1	r	3
198	56.7563	43.2437	1	1	r	3
296	30.6364	69.3636	1	1	r	3
378	88.4406	11.5594	1	1	r	3
405	50.4122	49.5878	1	1	r	3
avg		40.7335	1	1	r
19	49.3277	50.6723	2	1	r	3
46	100	0	1	1	r	3
79	43.6617	56.3383	1	1	r	3
166	17.7033	82.2967	2	2	r	3
226	34.4423	65.5577	1	1	r	3
259	33.9586	66.0414	1	1	r	3
286	60.9389	39.0611	1	1	r	3
297	46.5378	53.4622	1	1	r	3
319	52.3856	47.6144	1	1	r	3
346	73.3734	26.6266	1	1	r	3
379	64.0444	35.9556	1	1	r	3
406	42.3285	57.6715	1	1	r	3
avg		48.4415	1.16667	1.08333	r
19	58.138	41.862	1	1	r	3
46	44.6682	55.3318	2	1	r	3
79	34.9209	65.0791	1	1	r	3
139	33.1531	66.8469	1	1	r	3
166	42.9058	57.0942	1	1	r	3
199	35.7223	64.2777	1	1	r	3
226	85.8625	14.1375	1	1	r	3
259	46.7488	53.2512	1	1	r	3
286	53.4073	46.5927	1	1	r	3
297	39.9286	60.0714	1	0	r	3
319	38.8543	61.1457	1	1	r	3
346	45.1177	54.8823	1	1	r	3
379	52.3094	47.6906	1	1	r	3
406	73.4835	26.5165	1	1	r	3
avg		51.0557	1.07143	0.928571	r
80	40.7222	59.2778	1	1	h	2
167	87.6873	12.3127	1	1	h	2
407	69.1914	30.8086	1	1	h	2
avg		34.133	1	1	h
47	97.1512	2.84882	1	1	k	1
200	42.4977	57.5023	1	1	k	1
227	29.6341	70.3659	1	1	k	1
287	52.0226	47.9774	1	1	k	1
380	51.1679	48.8321	1	1	k	1
avg		45.5053	1	1	k
20	82.9229	17.0771	1	1	r	3
107	42.1674	57.8326	1	1	r	3
140	33.5631	66.4369	2	1	r	3
260	43.8166	56.1834	1	1	r	3
298	32.32	67.68	1	1	r	3
320	82.6833	17.3167	1	1	r	3
347	93.0133	6.98671	1	1	r	3
avg		41.3591	1.14286	1	r
80	38.8591	61.1409	1	1	h	2
287	75.4749	24.5251	1	1	h	2
298	51.3193	48.6807	1	1	h	2
avg		44.7822	1	1	h
47	48.3871	51.6129	1	1	k	1
167	35.1134	64.8866	1	1	k	1
227	54.7123	45.2877	1	1	k	1
380	44.4279	55.5721	1	1	k	1
avg		54.3398	1	1	k
20	52.235	47.765	1	1	r	3
107	44.3721	55.6279	1	1	r	3
140	54.0238	45.9762	1	1	r	3
200	43.0532	56.9468	1	1	r	3
260	62.7276	37.2724	1	1	r	3
320	70.6153	29.3847	3	1	r	3
347	13.081	86.919	1	1	r	3
407	39.5951	60.4049	1	1	r	3
avg		52.5371	1.25	1	r
21	58.1812	41.8188	2	1	r	3
48	44.8611	55.1389	2	1	r	3
81	43.5846	56.4154	1	1	r	3
108	30.0239	69.9761	1	1	r	3
141	30.7566	69.2434	1	1	r	3
168	24.9195	75.0805	2	1	r	3
201	75.2525	24.7475	1	1	r	3
228	53.0881	46.9119	1	1	r	3
261	31.8041	68.1959	2	2	r	3
288	30.8555	69.1445	2	1	r	3
321	66.6898	33.3102	1	1	r	3
355	46.1871	53.8129	1	1	r	3
408	46.2967	53.7033	1	1	r	3
avg		55.1922	1.38462	1.07692	r
21	46.0991	53.9009	1	1	r	3
48	28.9297	71.0703	1	1	r	3
81	51.7684	48.2316	1	1	r	3
108	54.8637	45.1363	1	1	r	3
141	59.0564	40.9436	1	1	r	3
168	43.4665	56.5335	1	1	r	3
201	23.4634	76.5366	1	1	r	3
228	23.3296	76.6704	1	1	r	3
261	34.1778	65.8222	1	1	r	3
288	54.3539	45.6461	1	1	r	3
321	35.8478	64.1522	2	2	r	3
348	32.1011	67.8989	2	1	r	3
355	28.3326	71.6674	1	1	r	3
381	53.9034	46.0966	1	1	r	3
408	49.7077	50.2923	2	1	r	3
avg		58.7066	1.2	1.06667	r
22	92.7731	7.22689	1	1	r	3
49	41.4237	58.5763	1	1	r	3
82	41.0711	58.9289	1	1	r	3
109	37.4866	62.5134	1	1	r	3
202	33.8247	66.1753	1	1	r	3
262	69.1977	30.8023	1	1	r	3
289	76.8822	23.1178	1	1	r	3
322	86.289	13.711	1	0	r	3
349	74.9025	25.0975	1	1	r	3
356	73.542	26.458	1	1	r	3
382	73.7414	26.2586	1	1	r	3
avg		36.2605	1	0.909091	r
109	44.4315	55.5685	1	1	k	1
169	43.6391	56.3609	1	1	k	1
229	25.1393	74.8607	1	1	k	1
262	52.5705	47.4295	1	1	k	1
382	18.6307	81.3693	1	1	k	1
avg		63.1178	1	1	k
22	52.8782	47.1218	1	1	r	3
82	60.4245	39.5755	1	1	r	3
142	37.8199	62.1801	1	1	r	3
202	52.0239	47.9761	1	1	r	3
289	31.5556	68.4444	1	1	r	3
322	33.4602	66.5398	1	1	r	3
356	16.0008	83.9992	2	1	r	3
409	41.1574	58.8426	2	1	r	3
avg		59.3349	1.25	1	r
23	66.1372	33.8628	1	1	r	3
50	71.9735	28.0265	2	1	r	3
83	50.4288	49.5712	1	1	r	3
110	52.6385	47.3615	1	2	r	3
143	33.4225	66.5775	2	1	r	3
170	64.2307	35.7693	1	1	r	3
203	67.5953	32.4047	1	1	r	3
230	36.1684	63.8316	1	1	r	3
263	30.5001	69.4999	1	1	r	3
290	49.1668	50.8332	1	1	r	3
323	42.0627	57.9373	1	1	r	3
350	78.2317	21.7683	1	0	r	3
357	53.255	46.745	2	2	r	3
383	94.1146	5.88544	1	1	r	3
410	59.1091	40.8909	1	1	r	3
avg		43.3977	1.2	1.06667	r
23	54.9499	45.0501	1	1	r	3
50	52.8724	47.1276	1	1	r	3
83	44.5445	55.4555	1	1	r	3
110	63.1961	36.8039	1	1	r	3
170	58.1559	41.8441	1	1	r	3
203	36.7419	63.2581	1	1	r	3
230	37.817	62.183	1	1	r	3
263	37.641	62.359	1	1	r	3
290	44.606	55.394	1	1	r	3
323	60.1671	39.8329	1	1	r	3
350	42.2373	57.7627	1	1	r	3
357	34.3286	65.6714	2	1	r	3
383	26.8924	73.1076	1	1	r	3
410	52.1801	47.8199	1	1	r	3
avg		53.8335	1.07143	1	r
24	66.8684	33.1316	1	1	r	3
51	68.6614	31.3386	2	1	r	3
84	56.1674	43.8326	1	1	r	3
111	45.5926	54.4074	2	1	r	3
144	31.2035	68.7965	2	1	r	3
171	57.2944	42.7056	2	1	r	3
204	100	0	1	1	r	3
231	7.88375	92.1163	1	1	r	3
264	32.2774	67.7226	1	2	r	3
291	55.6258	44.3742	1	1	r	3
324	55.3371	44.6629	1	1	r	3
351	63.1384	36.8616	2	2	r	3
358	44.945	55.055	2	1	r	3
384	63.4935	36.5065	2	1	r	3
411	43.1071	56.8929	1	1	r	3
avg		47.2269	1.46667	1.13333	r
24	53.2495	46.7505	1	1	r	3
51	63.8102	36.1898	1	0	r	3
84	44.6904	55.3096	1	1	r	3
111	54.2491	45.7509	1	1	r	3
144	41.7357	58.2643	1	1	r	3
171	43.5394	56.4606	2	1	r	3
204	70.5549	29.4451	1	1	r	3
231	36.4468	63.5532	1	1	r	3
264	87.2716	12.7284	1	1	r	3
324	58.9125	41.0875	1	1	r	3
351	53.3022	46.6978	1	1	r	3
358	60.4829	39.5171	2	1	r	3
384	38.6083	61.3917	1	1	r	3
411	55.3756	44.6244	1	1	r	3
avg		45.5551	1.14286	0.928571	r
25	45.3628	54.6372	2	1	r	3
112	81.2811	18.7189	2	2	r	3
145	39.6473	60.3527	2	2	r	3
172	100	0	1	1	r	3
205	97.9872	2.01278	1	1	r	3
232	11.4685	88.5315	3	2	r	3
265	46.9326	53.0674	2	2	r	3
292	38.5424	61.4576	1	2	r	3
325	34.6272	65.3728	1	1	r	3
352	58.4334	41.5666	3	2	r	3
385	39.5891	60.4109	1	1	r	3
415	54.4486	45.5514	1	1	r	3
avg		45.9733	1.66667	1.5	r
25	34.7626	65.2374	1	1	r	3
52	37.0776	62.9224	1	1	r	3
112	37.1126	62.8874	1	1	r	3
145	46.002	53.998	1	1	r	3
172	41.8687	58.1313	2	1	r	3
205	71.7697	28.2303	2	1	r	3
232	62.026	37.974	1	1	r	3
265	58.2044	41.7956	1	1	r	3
325	30.1958	69.8042	2	1	r	3
352	37.093	62.907	1	1	r	3
385	43.8473	56.1527	1	1	r	3
412	16.2047	83.7953	1	1	r	3
415	24.1561	75.8439	1	1	r	3
avg		58.4369	1.23077	1	r
26	51.273	48.727	2	1	k	1
53	96.0142	3.98583	1	1	k	1
113	51.083	48.917	1	1	k	1
146	34.3851	65.6149	2	2	k	1
173	31.7888	68.2112	2	2	k	1
206	30.9647	69.0353	1	1	k	1
233	18.4257	81.5743	1	1	k	1
293	56.7327	43.2673	1	1	k	1
353	35.1572	64.8428	2	1	k	1
386	50.878	49.122	1	1	k	1
413	94.4235	5.57649	1	1	k	1
avg		49.8976	1.36364	1.18182	k
326	62.9051	37.0949	1	1	h	2
413	54.5395	45.4605	1	1	h	2
416	46.8433	53.1567	1	1	h	2
avg		45.2374	1	1	h
26	77.1678	22.8322	1	1	k	1
53	41.8338	58.1662	1	1	k	1
86	66.2977	33.7023	1	1	k	1
113	58.1512	41.8488	1	1	k	1
146	80.3983	19.6017	1	1	k	1
173	88.7035	11.2965	1	1	k	1
206	79.0277	20.9723	2	1	k	1
266	50.4433	49.5567	1	1	k	1
293	37.8719	62.1281	1	1	k	1
386	43.9659	56.0341	1	1	k	1
avg		37.6139	1.1	1	k
147	82.0992	17.9008	1	1	k	1
174	34.649	65.351	1	1	k	1
207	74.9642	25.0358	2	1	k	1
234	13.6266	86.3734	1	1	k	1
354	69.9181	30.0819	1	1	k	1
avg		44.9486	1.2	1	k
27	56.475	43.525	1	1	r	3
54	35.4375	64.5625	2	1	r	3
87	90.3068	9.69317	1	1	r	3
114	40.6864	59.3136	1	1	r	3
294	25.5847	74.4153	2	2	r	3
327	46.7683	53.2317	1	1	r	3
387	83.55	16.45	3	3	r	3
414	61.0871	38.9129	1	1	r	3
417	53.8194	46.1806	1	1	r	3
avg		45.1427	1.44444	1.33333	r
327	19.1371	80.8629	1	2	h	2
387	48.8043	51.1957	1	1	h	2
414	60.5306	39.4694	1	1	h	2
417	39.2981	60.7019	1	1	h	2
avg		58.0575	1	1.25	h
54	42.5642	57.4358	1	1	k	1
87	66.3789	33.6211	1	1	k	1
174	36.3111	63.6889	1	1	k	1
267	55.7396	44.2604	1	1	k	1
294	58.289	41.711	1	1	k	1
avg		48.1434	1	1	k
27	44.6625	55.3375	1	1	r	3
114	40.1022	59.8978	2	2	r	3
147	46.1834	53.8166	1	1	r	3
207	39.578	60.422	1	1	r	3
354	100	0	1	1	r	3
avg		45.8948	1.2	1.2	r
	count	84
	average	49.2433	1.17584	1.05088
	min	28.0151	0.8	0.785714
	max	69.5582	2.66667	2
	median	49.2529	1.09545	1
	sd.p	8.16237	0.267691	0.164379
	CV,%	16.5756	22.766	15.6421
	Kurtosis	-0.121351	12.6045	13.6004
	Skewness	-0.0491753	2.97285	3.09347

## Sheet: Table S5
Table S5. Phenotypes and genotypes of F3 (KDML105 x JK) progeny for QTL2 marker validation
Replication	Line	Plant_No.	EC	CMS	TN_s	TN_r	genotype	genotype
R1	16008/01	4	28.4404	71.5596		1	d	3
R1	16008/01	4	25.9538	74.0462		1	d	3
R2	16008/01	4	55.7335	44.2665	1	1	d	3
R2	16008/01	4	31.866	68.134	1	1	d	3
R2	16008/01	4	39.8546	60.1454	1	1	d	3
avg	16008/01	4		63.6304	1	1	d	3
R1	16008/01	6	22.5013	77.4987		1	d	3
R1	16008/01	6	19.3268	80.6732		1	d	3
R3	16008/01	6	23.8798	76.1202	1	1	d	3
R3	16008/01	6	78.9295	21.0705	1	1	d	3
avg	16008/01	6		63.8406	1	1	d	3
R1	16008/01	7	22.2142	77.7858		1	h	2
R1	16008/01	7	25.0922	74.9078		1	h	2
R3	16008/01	7	16.1262	83.8738	1	1	h	2
avg	16008/01	7		78.8558	1	1	h	2
R1	16008/02	4	22.2086	77.7914		2	k	1
R2	16008/02	4	85.6476	14.3524	1	1	k	1
R2	16008/02	4	30.4101	69.5899	1	1	k	1
R3	16008/02	4	46.2777	53.7223	1	1	k	1
R3	16008/02	4	86.5732	13.4268	1	1	k	1
R3	16008/02	4	36.9143	63.0857	1	1	k	1
R3	16008/02	4	32.296	67.704	1	1	k	1
R4	16008/02	4	29.3428	70.6572	1	1	k	1
R4	16008/02	4	100	0	1	0	k	1
avg	16008/02	4		47.8144	1	1	k	1
R1	16008/03	2	23.0685	76.9315		1	h	2
R1	16008/03	2	27.115	72.885		1	h	2
R2	16008/03	2	59.127	40.873	1	0	h	2
R2	16008/03	2	77.9708	22.0292	1	0	h	2
R4	16008/03	2	44.9242	55.0758	1	1	h	2
avg	16008/03	2		53.5589	1	0.6	h	2
R2	16008/03	2	100	0	1	0	d	3
R3	16008/03	2	63.0897	36.9103	1	1	d	3
R3	16008/03	2	94.068	5.93197	1	1	d	3
R4	16008/03	2	59.0383	40.9617	1	1	d	3
R4	16008/03	2	33.5159	66.4841	2	1	d	3
avg	16008/03	2		30.0576	1.2	0.8	d	3
R2	16008/03	4	56.3087	43.6913	1	1	k	1
R2	16008/03	4	30	70	1	1	k	1
R2	16008/03	4	40.55	59.45	1	1	k	1
R2	16008/03	4	41.6984	58.3016	1	1	k	1
R3	16008/03	4	38.0498	61.9502	1	1	k	1
R3	16008/03	4	23.145	76.855	1	1	k	1
R3	16008/03	4	26.7179	73.2821	1	1	k	1
R3	16008/03	4	28.731	71.269	1	1	k	1
avg	16008/03	4		64.3499	1	1	k	1
R1	16008/03	5	27.2896	72.7104		1	h	2
R1	16008/03	5	29.2153	70.7847		2	h	2
R3	16008/03	5	52.1372	47.8628	2	1	h	2
R4	16008/03	5	68.495	31.505	1	1	h	2
R4	16008/03	5	51.4598	48.5402	1	1	h	2
R4	16008/03	5	31.3176	68.6824	2	2	h	2
avg	16008/03	5		56.6809	1.5	1.33333	h	2
R1	16008/03	6	23.46	76.54		1	d	3
R1	16008/03	6	28.9344	71.0656		1	d	3
R3	16008/03	6	37.1127	62.8873	1	1	d	3
R3	16008/03	6	36.9919	63.0081	1	1	d	3
R3	16008/03	6	29.4098	70.5902	1	1	d	3
R4	16008/03	6	16.3385	83.6615	1	1	d	3
R4	16008/03	6	100	0	1	0	d	3
R4	16008/03	6	40.9985	59.0015	2	2	d	3
R4	16008/03	6	25.4348	74.5652	1	1	d	3
avg	16008/03	6		62.3688	1.14286	1	d	3
R1	16008/03	7	20.1657	79.8343		1	h	2
R4	16008/03	7	19.0476	80.9524	2	2	h	2
R4	16008/03	7	30.1423	69.8577	2	2	h	2
avg	16008/03	7		76.8814	2	1.66667	h	2
R1	16008/03	7	23.492	76.508		1	d	3
R4	16008/03	7	26.9685	73.0315	2	2	d	3
R4	16008/03	7	26.119	73.881	3	2	d	3
avg	16008/03	7		74.4735	2.5	1.66667	d	3
R1	16008/03	8	23.4214	76.5786		1	h	2
R1	16008/03	8	39.6734	60.3266		1	h	2
R2	16008/03	8	37.6617	62.3383	1	0	h	2
R2	16008/03	8	45.7895	54.2105	1	1	h	2
R2	16008/03	8	67.6016	32.3984	2	1	h	2
avg	16008/03	8		57.1705	1.33333	0.8	h	2
R2	16008/04	1	83.3065	16.6935	1	1	k	1
R3	16008/04	1	21.8692	78.1308	1	1	k	1
R3	16008/04	1	20.5571	79.4429	2	2	k	1
R4	16008/04	1	96.8519	3.14808	1	1	k	1
R4	16008/04	1	36.5497	63.4503	1	1	k	1
R4	16008/04	1	28.9753	71.0247	2	2	k	1
R4	16008/04	1	29.2078	70.7922	3	2	k	1
avg	16008/04	1		54.6689	1.57143	1.42857	k	1
R1	16008/04	3	34.6653	65.3347		1	h	2
R1	16008/04	3	28.1529	71.8471		1	h	2
R2	16008/04	3	47.8862	52.1138	1	1	h	2
R2	16008/04	3	68.7223	31.2777	1	1	h	2
R3	16008/04	3	23.9741	76.0259	1	1	h	2
R3	16008/04	3	49.0052	50.9948	1	1	h	2
avg	16008/04	3		57.9323	1	1	h	2
R2	16008/04	3	83.8774	16.1226	1	1	d	3
R2	16008/04	3	52.7168	47.2832	1	1	d	3
R3	16008/04	3	22.9009	77.0991	1	1	d	3
avg	16008/04	3		46.835	1	1	d	3
R1	16008/05	1	41.1557	58.8443		1	d	3
R1	16008/05	1	49.51	50.49		1	d	3
R2	16008/05	1	46.9006	53.0994	1	1	d	3
R2	16008/05	1	44.2466	55.7534	1	1	d	3
R2	16008/05	1	86.9289	13.0711	1	1	d	3
R2	16008/05	1	71.9924	28.0076	1	1	d	3
R3	16008/05	1	18.051	81.949	1	1	d	3
R3	16008/05	1	32.509	67.491	1	3	d	3
R3	16008/05	1	34.933	65.067	1	1	d	3
R3	16008/05	1	25.4527	74.5473	1	1	d	3
avg	16008/05	1		54.832	1	1.2	d	3
R1	16008/05	2	25.8884	74.1116		1	d	3
R1	16008/05	2	23.0361	76.9639		1	d	3
R2	16008/05	2	50.0751	49.9249	1	1	d	3
R2	16008/05	2	64.7213	35.2787	1	1	d	3
R3	16008/05	2	33.3216	66.6784	2	1	d	3
R3	16008/05	2	12.8059	87.1941	1	1	d	3
R3	16008/05	2	27.1701	72.8299	1	1	d	3
R3	16008/05	2	19.7327	80.2673	2	1	d	3
R4	16008/05	2	69.8759	30.1241	1	1	d	3
R4	16008/05	2	66	34	2	1	d	3
R4	16008/05	2	28.4885	71.5115	3	3	d	3
R4	16008/05	2	36.6331	63.3669	2	2	d	3
avg	16008/05	2		61.8543	1.6	1.25	d	3
R2	16008/05	3	78.027	21.973	1	1	h	2
R3	16008/05	3	84.2655	15.7345	1	1	h	2
R3	16008/05	3	79.144	20.856	1	1	h	2
avg	16008/05	3		19.5212	1	1	h	2
R1	16008/05	3	43.7278	56.2722		1	d	3
R1	16008/05	3	45.026	54.974		1	d	3
R2	16008/05	3	100	0	1	1	d	3
R2	16008/05	3	66.9866	33.0134	1	0	d	3
R3	16008/05	3	56.7941	43.2059	1	1	d	3
R3	16008/05	3	67.096	32.904	1	1	d	3
avg	16008/05	3		36.7283	1	0.833333	d	3
R1	16008/05	4	27.1315	72.8685		1	d	3
R1	16008/05	4	27.6065	72.3935		1	d	3
R2	16008/05	4	72.6241	27.3759	1	0	d	3
R3	16008/05	4	64.7385	35.2615	1	1	d	3
R3	16008/05	4	45.909	54.091	1	1	d	3
R3	16008/05	4	67.8114	32.1886	1	1	d	3
R4	16008/05	4	36.4956	63.5044	1	1	d	3
R4	16008/05	4	33.4863	66.5137	1	1	d	3
R4	16008/05	4	32.3326	67.6674	3	3	d	3
avg	16008/05	4		54.6516	1.28571	1.11111	d	3
R1	16008/05	5	35.4364	64.5636		1	d	3
R1	16008/05	5	33.7164	66.2836		1	d	3
R2	16008/05	5	32.8413	67.1587	1	1	d	3
R2	16008/05	5	74.4949	25.5051	1	0	d	3
R2	16008/05	5	38.715	61.285	1	1	d	3
R2	16008/05	5	36.0563	63.9437	1	0	d	3
R3	16008/05	5	20.6683	79.3317	1	1	d	3
R3	16008/05	5	25.0857	74.9143	1	1	d	3
R3	16008/05	5	69.1311	30.8689	1	0	d	3
R3	16008/05	5	62.8865	37.1135	1	0	d	3
avg	16008/05	5		57.0968	1	0.6	d	3
R1	16008/05	6	33.092	66.908		1	k	1
R2	16008/05	6	59.5078	40.4922	1	1	k	1
R3	16008/05	6	21.5378	78.4622	1	1	k	1
R4	16008/05	6	25.4876	74.5124	1	1	k	1
R4	16008/05	6	45.3732	54.6268	1	1	k	1
avg	16008/05	6		63.0003	1	1	k	1
R1	16008/06	2	20.6507	79.3493		1	h	2
R1	16008/06	2	23.1999	76.8001		1	h	2
R4	16008/06	2	25.8026	74.1974	2	1	h	2
R4	16008/06	2	33.9523	66.0477	3	3	h	2
avg	16008/06	2		74.0986	2.5	1.5	h	2
R1	16008/06	3	20.0741	79.9259		1	d	3
R2	16008/06	3	48.4665	51.5335	1	1	d	3
R3	16008/06	3	17.8279	82.1721	1	1	d	3
R3	16008/06	3	23.9891	76.0109	1	1	d	3
R4	16008/06	3	40.3143	59.6857	2	1	d	3
avg	16008/06	3		69.8656	1.25	1	d	3
R1	16008/06	3	21.0277	78.9723		1	h	2
R4	16008/06	3	18.7942	81.2058	3	3	h	2
R4	16008/06	3	21.3216	78.6784	3	1	h	2
avg	16008/06	3		79.6188	3	1.66667	h	2
R3	16008/06	4	88.9099	11.0901	1	1	k	1
R3	16008/06	4	80.7967	19.2033	1	1	k	1
R4	16008/06	4	67.1707	32.8293	3	2	k	1
avg	16008/06	4		21.0409	1.66667	1.33333	k	1
R1	16008/06	5	23.5797	76.4203		1	h	2
R2	16008/06	5	30.2455	69.7545	1	1	h	2
R3	16008/06	5	30.7092	69.2908	1	1	h	2
R3	16008/06	5	36.0038	63.9962	1	1	h	2
avg	16008/06	5		69.8654	1	1	h	2
R1	16008/06	5	23.6369	76.3631		1	k	1
R2	16008/06	5	53.1474	46.8526	1	1	k	1
R2	16008/06	5	39.6255	60.3745	1	1	k	1
R3	16008/06	5	19.7231	80.2769	1	1	k	1
avg	16008/06	5		65.9668	1	1	k	1
R1	16008/06	6	28.1073	71.8927		1	d	3
R2	16008/06	6	43.3182	56.6818	1	1	d	3
R2	16008/06	6	67.3608	32.6392	1	1	d	3
R2	16008/06	6	39.562	60.438	2	2	d	3
R3	16008/06	6	22.4993	77.5007	1	1	d	3
R4	16008/06	6	49.1024	50.8976	1	1	d	3
R4	16008/06	6	23.3755	76.6245	3	3	d	3
avg	16008/06	6		60.9535	1.5	1.42857	d	3
R1	16008/06	6	27.653	72.347		1	h	2
R2	16008/06	6	33.9418	66.0582	2	2	h	2
R3	16008/06	6	58.5194	41.4806	1	1	h	2
R3	16008/06	6	31.2528	68.7472	1	1	h	2
R3	16008/06	6	22.2705	77.7295	1	1	h	2
avg	16008/06	6		65.2725	1.25	1.2	h	2
R1	16008/07	2	17.3644	82.6356		1	k	1
R2	16008/07	2	67.438	32.562	1	1	k	1
R2	16008/07	2	32.1489	67.8511	1	1	k	1
R4	16008/07	2	19.6437	80.3563	1	1	k	1
avg	16008/07	2		65.8512	1	1	k	1
R1	16008/07	3	26.0734	73.9266		1	k	1
R1	16008/07	3	18.2117	81.7883		1	k	1
R2	16008/07	3	24.9676	75.0324	1	1	k	1
R2	16008/07	3	29.3642	70.6358	1	1	k	1
R2	16008/07	3	28.6027	71.3973	1	1	k	1
R2	16008/07	3	42.0588	57.9412	1	1	k	1
R3	16008/07	3	31.7147	68.2853	1	1	k	1
R3	16008/07	3	19.3638	80.6362	1	1	k	1
R3	16008/07	3	42.8416	57.1584	1	1	k	1
avg	16008/07	3		70.7557	1	1	k	1
R1	16008/07	7	23.5154	76.4846		1	d	3
R2	16008/07	7	33.1673	66.8327	2	1	d	3
R2	16008/07	7	43.5247	56.4753	1	0	d	3
R3	16008/07	7	77.5658	22.4342	1	1	d	3
R3	16008/07	7	39.0308	60.9692	1	1	d	3
R4	16008/07	7	13.8774	86.1226	1	1	d	3
R4	16008/07	7	23.1641	76.8359	1	1	d	3
avg	16008/07	7		63.7364	1.16667	0.857143	d	3
R1	16008/07	9	22.0807	77.9193		1	d	3
R2	16008/07	9	27.8434	72.1566	1	1	d	3
R3	16008/07	9	25.853	74.147	1	1	d	3
R4	16008/07	9	16.381	83.619	1	1	d	3
avg	16008/07	9		76.9605	1	1	d	3
R1	16008/07	9	25.0875	74.9125		1	h	2
R2	16008/07	9	49.2955	50.7045	1	1	h	2
R2	16008/07	9	34.635	65.365	1	1	h	2
R2	16008/07	9	36.4447	63.5553	1	1	h	2
R4	16008/07	9	69.458	30.542	1	1	h	2
R4	16008/07	9	29.0248	70.9752	2	1	h	2
avg	16008/07	9		59.3424	1.2	1	h	2
R1	16008/08	2	23.7866	76.2134		1	d	3
R2	16008/08	2	95.3802	4.61983	1	0	d	3
R3	16008/08	2	28.3085	71.6915	1	1	d	3
R3	16008/08	2	20.0731	79.9269	1	1	d	3
avg	16008/08	2		58.1129	1	0.75	d	3
R2	16008/08	3	49.3256	50.6744	2	1	h	2
R2	16008/08	3	49.9882	50.0118	1	1	h	2
R2	16008/08	3	37.3094	62.6906	1	1	h	2
avg	16008/08	3		54.459	1.33333	1	h	2
R1	16008/08	3	19.6565	80.3435		1	k	1
R1	16008/08	3	26.737	73.263		1	k	1
R4	16008/08	3	19.3717	80.6283	1	1	k	1
R4	16008/08	3	21.5689	78.4311	2	2	k	1
R4	16008/08	3	29.5391	70.4609	2	1	k	1
R4	16008/08	3	24.2004	75.7996	2	2	k	1
avg	16008/08	3		76.4877	1.75	1.33333	k	1
R1	16008/08	5	33.0833	66.9167		1	d	3
R4	16008/08	5	36.9703	63.0297	2	2	d	3
R4	16008/08	5	11.2919	88.7081	4	3	d	3
avg	16008/08	5		72.8848	3	2	d	3
R2	16008/08	5	43.9739	56.0261	2	1	h	2
R2	16008/08	5	33.1497	66.8503	1	1	h	2
R2	16008/08	5	43.7595	56.2405	1	1	h	2
R3	16008/08	5	27.0579	72.9421	1	2	h	2
R3	16008/08	5	20.064	79.936	1	1	h	2
R4	16008/08	5	15.6275	84.3725	1	1	h	2
R4	16008/08	5	29.468	70.532	1	1	h	2
avg	16008/08	5		69.5571	1.14286	1.14286	h	2
R1	16008/08	6	26.6702	73.3298		1	d	3
R1	16008/08	6	26.3989	73.6011		1	d	3
R2	16008/08	6	33.1205	66.8795	3	2	d	3
R2	16008/08	6	33.9638	66.0362	1	1	d	3
avg	16008/08	6		69.9617	2	1.25	d	3
R1	16008/08	7	28.394	71.606		1	k	1
R3	16008/08	7	40.824	59.176	1	2	k	1
R3	16008/08	7	17.3557	82.6443	1	1	k	1
R3	16008/08	7	67.7325	32.2675	1	1	k	1
R3	16008/08	7	56.467	43.533	1	1	k	1
R4	16008/08	7	24.5918	75.4082	1	1	k	1
R4	16008/08	7	19.766	80.234	3	3	k	1
R4	16008/08	7	20.6455	79.3545	2	2	k	1
avg	16008/08	7		65.5279	1.42857	1.5	k	1
R2	16008/09	4	100	0	1	1	h	2
R2	16008/09	4	38.5696	61.4304	1	1	h	2
R2	16008/09	4	40.5535	59.4465	1	1	h	2
avg	16008/09	4		40.2923	1	1	h	2
R1	16008/09	5	21.3216	78.6784		1	d	3
R4	16008/09	5	25.0295	74.9705	1	1	d	3
R4	16008/09	5	17.9309	82.0691	1	1	d	3
avg	16008/09	5		78.5727	1	1	d	3
R1	16008/09	6	21.728	78.272		1	k	1
R1	16008/09	6	28.3452	71.6548		1	k	1
R2	16008/09	6	44.703	55.297	1	1	k	1
R2	16008/09	6	40.4114	59.5886	1	1	k	1
R2	16008/09	6	42.0894	57.9106	1	1	k	1
R3	16008/09	6	17.3755	82.6245	1	1	k	1
R3	16008/09	6	20.1951	79.8049	1	1	k	1
R4	16008/09	6	36.3421	63.6579	1	1	k	1
R4	16008/09	6	24.458	75.542	1	1	k	1
R4	16008/09	6	27.3	72.7	1	1	k	1
R4	16008/09	6	28.1703	71.8297	2	1	k	1
avg	16008/09	6		69.8984	1.11111	1	k	1
R2	16008/10	1	71.9396	28.0604	1	0	d	3
R2	16008/10	1	52.3487	47.6513	1	1	d	3
R4	16008/10	1	38.9556	61.0444	1	1	d	3
R4	16008/10	1	28.9127	71.0873	1	1	d	3
avg	16008/10	1		51.9609	1	0.75	d	3
R1	16008/10	1	26.0596	73.9404		1	h	2
R1	16008/10	1	20.4625	79.5375		1	h	2
R3	16008/10	1	13.8551	86.1449	1	2	h	2
R3	16008/10	1	13.6624	86.3376	1	2	h	2
avg	16008/10	1		81.4901	1	1.5	h	2
R3	16008/10	2	15.1033	84.8967	1	1	h	2
R3	16008/10	2	16.0124	83.9876	1	1	h	2
R4	16008/10	2	24.3354	75.6646	2	1	h	2
avg	16008/10	2		81.5163	1.33333	1	h	2
R1	16008/10	3	25.7735	74.2265		1	k	1
R1	16008/10	3	20.3467	79.6533		2	k	1
R3	16008/10	3	10.5691	89.4309	1	1	k	1
R3	16008/10	3	85.3022	14.6978	1	1	k	1
R4	16008/10	3	27.6834	72.3166	1	1	k	1
R4	16008/10	3	91.9118	8.08824	1	0	k	1
R4	16008/10	3	57.2608	42.7392	1	0	k	1
R4	16008/10	3	25.075	74.925	1	1	k	1
avg	16008/10	3		57.0097	1	0.875	k	1
R1	16008/10	4	23.0105	76.9895		2	d	3
R3	16008/10	4	19.0159	80.9841	1	1	d	3
R4	16008/10	4	78.8376	21.1624	1	1	d	3
avg	16008/10	4		59.712	1	1.33333	d	3
R1	16008/10	4	25.327	74.673		1	h	2
R2	16008/10	4	55.389	44.611	2	1	h	2
R3	16008/10	4	10.8911	89.1089	1	1	h	2
R4	16008/10	4	82.1094	17.8906	1	1	h	2
avg	16008/10	4		56.5709	1.33333	1	h	2
R1	16008/12	1	18.2093	81.7907		2	k	1
R1	16008/12	1	19.3456	80.6544		1	k	1
R2	16008/12	1	80.292	19.708	1	1	k	1
avg	16008/12	1		60.7177	1	1.33333	k	1
R1	16008/12	2	25.5796	74.4204		1	d	3
R1	16008/12	2	31.4246	68.5754		1	d	3
R2	16008/12	2	46.5672	53.4328	1	1	d	3
R2	16008/12	2	45.072	54.928	1	1	d	3
R2	16008/12	2	47.5513	52.4487	1	1	d	3
R2	16008/12	2	58.0412	41.9588	1	1	d	3
avg	16008/12	2		57.6274	1	1	d	3
R1	16008/12	3	22.399	77.601		1	k	1
R1	16008/12	3	18.1256	81.8744		1	k	1
R2	16008/12	3	41.2886	58.7114	1	1	k	1
R2	16008/12	3	33.3118	66.6882	1	1	k	1
R3	16008/12	3	18.5113	81.4887	1	1	k	1
R3	16008/12	3	20.7608	79.2392	1	1	k	1
R4	16008/12	3	39.9907	60.0093	1	1	k	1
R4	16008/12	3	50.6149	49.3851	2	2	k	1
R4	16008/12	3	31.8472	68.1528	1	1	k	1
R4	16008/12	3	44.7444	55.2556	1	1	k	1
avg	16008/12	3		67.8406	1.125	1.1	k	1
R1	16008/12	6	20.843	79.157		1	h	2
R2	16008/12	6	41.901	58.099	1	1	h	2
R2	16008/12	6	39.241	60.759	1	1	h	2
R3	16008/12	6	20.7128	79.2872	1	1	h	2
R3	16008/12	6	23.3372	76.6628	1	1	h	2
R4	16008/12	6	94.6719	5.3281	1	1	h	2
R4	16008/12	6	44.1122	55.8878	1	1	h	2
avg	16008/12	6		59.3115	1	1	h	2
R1	16008/13	1	28.2308	71.7692		1	d	3
R4	16008/13	1	77.5048	22.4952	1	1	d	3
R4	16008/13	1	26.9389	73.0611	1	1	d	3
R4	16008/13	1	34.9713	65.0287	1	1	d	3
avg	16008/13	1		58.0885	1	1	d	3
R2	16008/13	1	43.4146	56.5854	1	1	h	2
R2	16008/13	1	39.1438	60.8562	1	1	h	2
R2	16008/13	1	31.0763	68.9237	1	1	h	2
R3	16008/13	1	20.9315	79.0685	1	1	h	2
R3	16008/13	1	39.0596	60.9404	1	1	h	2
R4	16008/13	1	31.3104	68.6896	1	1	h	2
avg	16008/13	1		65.844	1	1	h	2
R1	16008/13	2	24.1981	75.8019		1	h	2
R2	16008/13	2	51.6381	48.3619	1	1	h	2
R4	16008/13	2	100	0	2	0	h	2
avg	16008/13	2		41.3879	1.5	0.666667	h	2
R1	16008/13	3	23.306	76.694		1	d	3
R1	16008/13	3	20.7125	79.2875		3	d	3
R2	16008/13	3	44.6461	55.3539	1	1	d	3
R2	16008/13	3	46.7908	53.2092	2	2	d	3
R2	16008/13	3	33.6364	66.3636	2	1	d	3
R2	16008/13	3	100	0	1	0	d	3
R3	16008/13	3	15.9208	84.0792	2	1	d	3
R3	16008/13	3	16.4712	83.5288	1	1	d	3
R4	16008/13	3	22.0046	77.9954	1	1	d	3
R4	16008/13	3	36.9575	63.0425	1	1	d	3
R4	16008/13	3	19.905	80.095	2	1	d	3
R4	16008/13	3	52.2956	47.7044	2	1	d	3
avg	16008/13	3		63.9461	1.5	1.16667	d	3
R1	16008/13	5	40.1363	59.8637		1	k	1
R1	16008/13	5	33.3241	66.6759		1	k	1
R3	16008/13	5	19.6486	80.3514	2	1	k	1
R3	16008/13	5	52.3834	47.6166	1	1	k	1
R4	16008/13	5	22.5147	77.4853	1	1	k	1
R4	16008/13	5	34.2654	65.7346	1	1	k	1
R4	16008/13	5	74.8756	25.1244	1	1	k	1
avg	16008/13	5		60.4074	1.2	1	k	1
R1	16008/13	6	56.9146	43.0854		1	k	1
R3	16008/13	6	31.9405	68.0595	1	1	k	1
R4	16008/13	6	22.0208	77.9792	1	1	k	1
R4	16008/13	6	97.8141	2.18592	1	0	k	1
R4	16008/13	6	35.5105	64.4895	1	1	k	1
R4	16008/13	6	19.2828	80.7172	1	1	k	1
avg	16008/13	6		56.0861	1	0.833333	k	1
R2	16008/14	1	50.6137	49.3863	2	2	d	3
R2	16008/14	1	48.1732	51.8268	1	1	d	3
R2	16008/14	1	69.6522	30.3478	2	1	d	3
R2	16008/14	1	55.852	44.148	2	1	d	3
R4	16008/14	1	24.0383	75.9617	1	1	d	3
avg	16008/14	1		50.3341	1.6	1.2	d	3
R1	16008/14	1	22.212	77.788		2	h	2
R3	16008/14	1	54.8729	45.1271	2	1	h	2
R4	16008/14	1	55.0329	44.9671	1	1	h	2
R4	16008/14	1	26.3142	73.6858	1	1	h	2
R4	16008/14	1	27.6553	72.3447	1	1	h	2
avg	16008/14	1		62.7826	1.25	1.2	h	2
R1	16008/14	3	22.2347	77.7653		1	d	3
R1	16008/14	3	21.5338	78.4662		2	d	3
R2	16008/14	3	32.3102	67.6898	1	1	d	3
R2	16008/14	3	40.935	59.065	1	1	d	3
R2	16008/14	3	65.0509	34.9491	1	1	d	3
R3	16008/14	3	21.4811	78.5189	1	1	d	3
R3	16008/14	3	42.7246	57.2754	1	1	d	3
R4	16008/14	3	63.3888	36.6112	1	1	d	3
R4	16008/14	3	16.0415	83.9585	1	1	d	3
R4	16008/14	3	46.9753	53.0247	3	2	d	3
R4	16008/14	3	33.8265	66.1735	3	2	d	3
avg	16008/14	3		63.0452	1.44444	1.27273	d	3
R2	16008/14	4	33.6471	66.3529	1	1	d	3
R2	16008/14	4	56.5011	43.4989	1	1	d	3
R3	16008/14	4	22.3636	77.6364	1	1	d	3
avg	16008/14	4		62.4961	1	1	d	3
R1	16008/14	4	23.1776	76.8224		1	k	1
R1	16008/14	4	28.3338	71.6662		1	k	1
R2	16008/14	4	69.0889	30.9111	1	1	k	1
avg	16008/14	4		59.7999	1	1	k	1
R1	16008/14	5	35.2057	64.7943		1	k	1
R1	16008/14	5	24.691	75.309		1	k	1
R4	16008/14	5	26.9463	73.0537	1	1	k	1
R4	16008/14	5	22.5263	77.4737	1	1	k	1
avg	16008/14	5		72.6577	1	1	k	1
R1	16008/14	10	28.2552	71.7448		1	d	3
R1	16008/14	10	28.4061	71.5939		1	d	3
R2	16008/14	10	34.5274	65.4726	1	1	d	3
R2	16008/14	10	41.1842	58.8158	2	1	d	3
R3	16008/14	10	18.4377	81.5623	1	1	d	3
R4	16008/14	10	27.2973	72.7027	1	1	d	3
avg	16008/14	10		70.3154	1.25	1	d	3
R1	16008/15	1	29.3076	70.6924		1	k	1
R1	16008/15	1	32.3079	67.6921		1	k	1
R3	16008/15	1	28.3986	71.6014	1	1	k	1
R4	16008/15	1	62.1587	37.8413	1	1	k	1
R4	16008/14	10	44.4334	55.5666	1	1	k	1
avg	16008/14	10		60.6787	1	1	k	1
R2	16008/15	6	68.9788	31.0212	1	1	d	3
R3	16008/15	6	23.815	76.185	1	2	d	3
R4	16008/15	6	59.0273	40.9727	1	1	d	3
avg	16008/15	6		49.393	1	1.33333	d	3
R1	16008/15	6	28.8329	71.1671		2	h	2
R1	16008/15	6	34.6726	65.3274		1	h	2
R2	16008/15	6	62.6545	37.3455	1	1	h	2
R2	16008/15	6	41.514	58.486	1	1	h	2
R2	16008/15	6	46.5688	53.4312	1	1	h	2
R3	16008/15	6	43.1299	56.8701	1	1	h	2
avg	16008/15	6		57.1045	1	1.16667	h	2
R2	16008/15	6	46.8848	53.1152	1	1	k	1
R2	16008/15	6	43.2293	56.7707	1	1	k	1
R4	16008/15	6	27.1112	72.8888	1	1	k	1
avg	16008/15	6		60.9249	1	1	k	1
R1	16008/15	7	29.7038	70.2962		1	d	3
R1	16008/15	7	28.4643	71.5357		1	d	3
R2	16008/15	7	56.25	43.75	1	1	d	3
avg	16008/15	7		61.8606	1	1	d	3
R2	16008/15	7	29.2061	70.7939	1	1	h	2
R2	16008/15	7	48.759	51.241	2	1	h	2
R3	16008/15	7	20.4714	79.5286	1	1	h	2
avg	16008/15	7		67.1878	1.33333	1	h	2
R2	16008/15	7	46.6324	53.3676	1	1	k	1
R2	16008/15	7	58.5573	41.4427	1	1	k	1
R3	16008/15	7	24.0482	75.9518	1	1	k	1
avg	16008/15	7		56.9207	1	1	k	1
R2	16008/15	8	41.5976	58.4024	2	1	d	3
R2	16008/15	8	39.7661	60.2339	2	1	d	3
R2	16008/15	8	68.8837	31.1163	2	1	d	3
R3	16008/15	8	15.4793	84.5207	1	1	d	3
R4	16008/15	8	44.3322	55.6678	1	1	d	3
R4	16008/15	8	23.351	76.649	1	1	d	3
avg	16008/15	8		61.0983	1.5	1	d	3
R1	16008/15	8	32.4526	67.5474		1	h	2
R1	16008/15	8	32.6203	67.3797		1	h	2
R3	16008/15	8	21.4808	78.5192	2	1	h	2
avg	16008/15	8		71.1488	2	1	h	2
R1	16008/16	2	30.7059	69.2941		1	d	3
R1	16008/16	2	41.2392	58.7608		1	d	3
R2	16008/16	2	24.913	75.087	1	1	d	3
R3	16008/16	2	23.2893	76.7107	1	1	d	3
avg	16008/16	2		69.9632	1	1	d	3
R2	16008/16	4	55.1398	44.8602	2	1	d	3
R2	16008/16	4	52.8338	47.1662	1	1	d	3
R2	16008/16	4	41.284	58.716	2	1	d	3
R2	16008/16	4	42.7175	57.2825	1	1	d	3
R2	16008/16	4	52.6415	47.3585	2	1	d	3
R3	16008/16	4	14.0443	85.9557	1	1	d	3
avg	16008/16	4		56.8898	1.5	1	d	3
R1	16008/16	4	47.7496	52.2504		2	k	1
R1	16008/16	4	31.6461	68.3539		1	k	1
R3	16008/16	4	22.0462	77.9538	1	1	k	1
avg	16008/16	4		66.186	1	1.33333	k	1
R1	16008/16	6	22.377	77.623		2	k	1
R1	16008/16	6	24.7209	75.2791		1	k	1
R2	16008/16	6	48.2826	51.7174	1	1	k	1
R2	16008/16	6	42.6057	57.3943	1	1	k	1
R3	16008/16	6	17.2515	82.7485	1	2	k	1
R4	16008/16	6	42.6722	57.3278	1	1	k	1
R4	16008/16	6	53.2472	46.7528	1	1	k	1
avg	16008/16	6		64.1204	1	1.28571	k	1
R1	16008/17	3	35.9694	64.0306		1	k	1
R2	16008/17	3	59.3489	40.6511	3	1	k	1
R3	16008/17	3	23.3651	76.6349	1	1	k	1
R3	16008/17	3	24.1113	75.8887	1	1	k	1
R4	16008/17	3	27.769	72.231	1	1	k	1
R4	16008/17	3	17.7719	82.2281	2	2	k	1
avg	16008/17	3		68.6107	1.6	1.16667	k	1
R1	16008/17	4	59.8931	40.1069		1	d	3
R1	16008/17	4	33.9579	66.0421		1	d	3
R2	16008/17	4	36.9305	63.0695	1	1	d	3
R2	16008/17	4	32.0078	67.9922	3	3	d	3
R2	16008/17	4	37.0695	62.9305	1	1	d	3
R3	16008/17	4	100	0	1	1	d	3
R3	16008/17	4	19.7487	80.2513	1	1	d	3
R4	16008/17	4	29.9656	70.0344	1	1	d	3
R4	16008/17	4	79.4872	20.5128	1	1	d	3
avg	16008/17	4		52.3267	1.28571	1.22222	d	3
R1	16008/17	5	34.401	65.599		1	k	1
R1	16008/17	5	25.4926	74.5074		1	k	1
R2	16008/17	5	34.7789	65.2211	1	1	k	1
R3	16008/17	5	100	0	1	0	k	1
R4	16008/17	5	31.7982	68.2018	1	1	k	1
avg	16008/17	5		54.7058	1	0.8	k	1
R1	16008/18	1	31.041	68.959		1	d	3
R2	16008/18	1	38.1395	61.8605	1	1	d	3
R3	16008/18	1	20.4465	79.5535	1	1	d	3
R3	16008/18	1	36.7029	63.2971	2	0	d	3
avg	16008/18	1		68.4175	1.33333	0.75	d	3
R1	16008/18	1	20.6943	79.3057		1	k	1
R2	16008/18	1	46.9069	53.0931	3	0	k	1
R2	16008/18	1	47.4297	52.5703	1	0	k	1
avg	16008/18	1		61.6564	2	0.333333	k	1
R1	16008/19	4	23.8392	76.1608		2	h	2
R2	16008/19	4	50.2901	49.7099	1	1	h	2
R3	16008/19	4	19.2648	80.7352	1	1	h	2
R4	16008/19	4	52.2896	47.7104	1	1	h	2
avg	16008/19	4		63.5791	1	1.25	h	2
R1	16008/19	5	21.2397	78.7603		2	d	3
R1	16008/19	5	20.8291	79.1709		1	d	3
R4	16008/19	5	25.9325	74.0675	2	1	d	3
avg	16008/19	5		77.3329	2	1.33333	d	3
R1	16008/19	8	30.381	69.619		2	k	1
R1	16008/19	8	24.0353	75.9647		2	k	1
R3	16008/19	8	13.9333	86.0667	1	1	k	1
R3	16008/19	8	36.2568	63.7432	1	1	k	1
R4	16008/19	8	26.4697	73.5303	2	1	k	1
R4	16008/19	8	21.9929	78.0071	1	1	k	1
avg	16008/19	8		74.4885	1.25	1.33333	k	1
R1	16008/20	1	26.5691	73.4309		1	d	3
R1	16008/20	1	28.4938	71.5062		1	d	3
R3	16008/20	1	50.8555	49.1445	1	1	d	3
avg	16008/20	1		64.6939	1	1	d	3
R1	16008/20	2	29.0398	70.9602		1	d	3
R1	16008/20	2	25.0944	74.9056		1	d	3
R2	16008/20	2	45.7663	54.2337	1	1	d	3
R2	16008/20	2	46.6639	53.3361	1	1	d	3
R3	16008/20	2	28.2465	71.7535	1	1	d	3
R3	16008/20	2	36.3825	63.6175	1	1	d	3
R4	16008/20	2	73.8981	26.1019	1	1	d	3
R4	16008/20	2	29.734	70.266	1	1	d	3
avg	16008/20	2		60.6468	1	1	d	3
R1	16008/20	6	26.2474	73.7526		2	h	2
R2	16008/20	6	47.7395	52.2605	2	1	h	2
R2	16008/20	6	37.2604	62.7396	2	1	h	2
R4	16008/20	6	34.9411	65.0589	1	1	h	2
avg	16008/20	6		63.4529	1.66667	1.25	h	2
R1	16008/22	1	25.4004	74.5996		1	d	3
R1	16008/22	1	27.6784	72.3216		1	d	3
R2	16008/22	1	69.7463	30.2537	1	1	d	3
R3	16008/22	1	16.1657	83.8343	1	1	d	3
R3	16008/22	1	26.5673	73.4327	1	1	d	3
R4	16008/22	1	31.1854	68.8146	1	1	d	3
R4	16008/22	1	62.1684	37.8316	1	0	d	3
avg	16008/22	1		63.0126	1	0.857143	d	3
R1	16008/22	5	24.9604	75.0396		1	d	3
R2	16008/22	5	41.1752	58.8248	1	1	d	3
R4	16008/22	5	35.8546	64.1454	1	1	d	3
avg	16008/22	5		66.0033	1	1	d	3
R1	16008/22	5	24.8928	75.1072		1	h	2
R3	16008/22	5	31.1864	68.8136	2	1	h	2
R3	16008/22	5	29.1412	70.8588	1	1	h	2
R4	16008/22	5	83.3392	16.6608	1	1	h	2
avg	16008/22	5		57.8601	1.33333	1	h	2
R2	16008/23	1	34.0996	65.9004	3	3	d	3
R4	16008/23	1	22.1066	77.8934	1	1	d	3
R4	16008/23	1	45.598	54.402	2	1	d	3
avg	16008/23	1		66.0652	2	1.66667	d	3
R1	16008/24	3	29.5485	70.4515		1	d	3
R1	16008/24	3	26.5933	73.4067		1	d	3
R3	16008/24	3	77.678	22.322	1	1	d	3
R4	16008/24	3	86.6898	13.3102	1	1	d	3
avg	16008/24	3		44.8726	1	1	d	3
R2	16008/24	4	23.111	76.889	2	2	d	3
R2	16008/24	4	31.1462	68.8538	1	1	d	3
R3	16008/24	4	29.3409	70.6591	1	1	d	3
avg	16008/24	4		72.134	1.33333	1.33333	d	3
R1	16008/25	4	18.2605	81.7395		1	d	3
R1	16008/25	4	28.0794	71.9206		1	d	3
R2	16008/25	4	26.6911	73.3089	1	1	d	3
R2	16008/25	4	42.8614	57.1386	1	1	d	3
R3	16008/25	4	22.7322	77.2678	1	1	d	3
R3	16008/25	4	31.3023	68.6977	1	1	d	3
R4	16008/25	4	68.6888	31.3112	1	1	d	3
avg	16008/25	4		65.912	1	1	d	3
R1	16008/25	6	25.8768	74.1232		1	d	3
R2	16008/25	6	34.6224	65.3776	1	1	d	3
R2	16008/25	6	66.818	33.182	1	1	d	3
R3	16008/25	6	25.4417	74.5583	1	1	d	3
R3	16008/25	6	15.0633	84.9367	1	1	d	3
R4	16008/25	6	55.2524	44.7476	1	1	d	3
R4	16008/25	6	44.0403	55.9597	2	1	d	3
avg	16008/25	6		61.8407	1.16667	1	d	3
R1	16008/27	1	46.3268	53.6732		1	k	1
R2	16008/27	1	24.8539	75.1461	2	1	k	1
R2	16008/27	1	40.0609	59.9391	2	1	k	1
R4	16008/27	1	22.5301	77.4699	1	1	k	1
avg	16008/27	1		66.5571	1.66667	1	k	1
R1	16008/27	2	22.3301	77.6699		1	k	1
R1	16008/27	2	25.4485	74.5515		1	k	1
R4	16008/27	2	35.9804	64.0196	1	1	k	1
avg	16008/27	2		72.0803	1	1	k	1
R1	16008/28	6	23.3415	76.6585		1	k	1
R1	16008/28	6	30.3204	69.6796		1	k	1
R2	16008/28	6	39.0574	60.9426	1	1	k	1
R4	16008/28	6	75.2075	24.7925	1	0	k	1
R4	16008/28	6	92.7259	7.27412	1	0	k	1
avg	16008/28	6		47.8695	1	0.6	k	1
R2	16008/28	7	27.8584	72.1416	2	2	h	2
R3	16008/28	7	17.8248	82.1752	1	1	h	2
R3	16008/28	7	18.723	81.277	2	2	h	2
avg	16008/28	7		78.5313	1.66667	1.66667	h	2
R1	16008/28	9	26.3628	73.6372		1	d	3
R1	16008/28	9	28.0897	71.9103		1	d	3
R2	16008/28	9	49.8746	50.1254	2	1	d	3
R2	16008/28	9	41.6603	58.3397	2	1	d	3
R2	16008/28	9	34.1325	65.8675	1	1	d	3
R3	16008/28	9	88.0952	11.9048	1	0	d	3
R3	16008/28	9	54.6281	45.3719	1	1	d	3
R4	16008/28	9	67.118	32.882	1	0	d	3
R4	16008/28	9	75.8794	24.1206	1	1	d	3
avg	16008/28	9		48.2399	1.28571	0.777778	d	3
R2	16008/29	1	35.9555	64.0445	2	1	d	3
R2	16008/29	1	38.979	61.021	1	1	d	3
R2	16008/29	1	39.1972	60.8028	1	1	d	3
R3	16008/29	1	58.4885	41.5115	1	1	d	3
R3	16008/29	1	29.4398	70.5602	1	1	d	3
R4	16008/29	1	64.5907	35.4093	1	1	d	3
R4	16008/29	1	55.8962	44.1038	1	1	d	3
avg	16008/29	1		53.9219	1.14286	1	d	3
R1	16008/29	4	24.2235	75.7765		1	d	3
R1	16008/29	4	24.4561	75.5439		1	d	3
R2	16008/29	4	66.2891	33.7109	1	1	d	3
R2	16008/29	4	53.7	46.3	1	1	d	3
R3	16008/29	4	67.4927	32.5073	1	1	d	3
R3	16008/29	4	67.5449	32.4551	1	1	d	3
R4	16008/29	4	78.5829	21.4171	1	1	d	3
avg	16008/29	4		45.3873	1	1	d	3
R1	16008/29	6	24.7083	75.2917		2	k	1
R1	16008/29	6	22.309	77.691		2	k	1
R2	16008/29	6	40.1261	59.8739	1	1	k	1
R2	16008/29	6	46.765	53.235	1	1	k	1
R4	16008/29	6	73.5085	26.4915	1	0	k	1
avg	16008/29	6		58.5166	1	1.2	k	1
R1	16008/31	5	22.4396	77.5604		1	k	1
R1	16008/31	5	26.1727	73.8273		1	k	1
R4	16008/31	5	20.7168	79.2832	1	1	k	1
R4	16008/31	5	63.8676	36.1324	1	1	k	1
avg	16008/31	5		66.7008	1	1	k	1
R1	16008/32	2	21.2438	78.7562		1	k	1
R1	16008/32	2	32.4515	67.5485		1	k	1
R2	16008/32	2	58.8699	41.1301	1	1	k	1
R4	16008/32	2	45.5815	54.4185	1	1	k	1
R4	16008/32	2	75.4513	24.5487	1	0	k	1
avg	16008/32	2		53.2804	1	0.8	k	1
R1	16008/32	3	23.1803	76.8197		1	d	3
R1	16008/32	3	31.1308	68.8692		1	d	3
R4	16008/32	3	57.982	42.018	1	1	d	3
avg	16008/32	3		62.569	1	1	d	3
R3	16008/32	6	26.036	73.964	1	1	h	2
R4	16008/32	6	34.6718	65.3282	1	1	h	2
R4	16008/32	6	44.7935	55.2065	1	1	h	2
avg	16008/32	6		64.8329	1	1	h	2
R1	16008/32	8	27.8516	72.1484		1	d	3
R1	16008/32	8	27.4655	72.5345		1	d	3
R2	16008/32	8	32.8207	67.1793	1	1	d	3
R2	16008/32	8	40.4287	59.5713	1	1	d	3
R3	16008/32	8	37.3748	62.6252	1	1	d	3
R3	16008/32	8	78.2162	21.7838	1	1	d	3
R4	16008/32	8	46.02	53.98	1	1	d	3
avg	16008/32	8		58.5461	1	1	d	3
R1	16008/33	2	65.0106	34.9894		1	d	3
R2	16008/33	2	47.5285	52.4715	1	1	d	3
R3	16008/33	2	54.8008	45.1992	1	0	d	3
R4	16008/33	2	58.88	41.12	1	1	d	3
R4	16008/33	2	21.5463	78.4537	1	1	d	3
avg	16008/33	2		50.4468	1	0.8	d	3
R1	16008/33	5	20.2355	79.7645		1	d	3
R1	16008/33	5	29.7232	70.2768		1	d	3
R3	16008/33	5	22.5678	77.4322	2	2	d	3
R3	16008/33	5	22.4693	77.5307	2	1	d	3
avg	16008/33	5		76.2511	2	1.25	d	3
R1	16008/35	1	24.4058	75.5942		1	d	3
R1	16008/35	1	24.6445	75.3555		1	d	3
R2	16008/35	1	57.3644	42.6356	1	1	d	3
R2	16008/35	1	42.5358	57.4642	1	1	d	3
R4	16008/35	1	25.0287	74.9713	1	1	d	3
R4	16008/35	1	46.9869	53.0131	2	1	d	3
avg	16008/35	1		63.1723	1.25	1	d	3
R3	16008/35	6	25.3213	74.6787	1	1	h	2
R3	16008/35	6	24.1597	75.8403	1	1	h	2
R4	16008/35	6	4.35382	95.6462	1	1	h	2
avg	16008/35	6		82.0551	1	1	h	2
R1	16008/37	1	37.1388	62.8612		1	d	3
R1	16008/37	1	35.7634	64.2366		1	d	3
R3	16008/37	1	45.2527	54.7473	1	1	d	3
R3	16008/37	1	30.8036	69.1964	1	1	d	3
R3	16008/37	1	66.3189	33.6811	1	1	d	3
R4	16008/37	1	75.1434	24.8566	1	1	d	3
avg	16008/37	1		51.5965	1	1	d	3
R1	16008/37	2	29.9728	70.0272		1	k	1
R1	16008/37	2	22.5936	77.4064		1	k	1
R2	16008/37	2	52.4111	47.5889	1	1	k	1
R3	16008/37	2	33.7288	66.2712	2	2	k	1
R4	16008/37	2	38.6581	61.3419	1	2	k	1
R4	16008/37	2	66.7119	33.2881	2	1	k	1
avg	16008/37	2		59.3206	1.5	1.33333	k	1
R1	16008/37	7	17.7648	82.2352		1	k	1
R2	16008/37	7	61.3882	38.6118	1	1	k	1
R2	16008/37	7	41.0006	58.9994	1	1	k	1
R3	16008/37	7	55.845	44.155	1	1	k	1
R4	16008/37	7	25.2004	74.7996	2	2	k	1
avg	16008/37	7		59.7602	1.25	1.2	k	1
R1	16008/38	1	24.319	75.681		1	k	1
R1	16008/38	1	26.59	73.41		1	k	1
R3	16008/38	1	63.5443	36.4557	1	1	k	1
avg	16008/38	1		61.8489	1	1	k	1
R4	16008/39	1	91.787	8.21304	1	1	d	3
R4	16008/39	1	42.2664	57.7336	1	1	d	3
R4	16008/39	1	32.4955	67.5045	2	2	d	3
avg	16008/39	1		44.4837	1.33333	1.33333	d	3
R1	16008/39	2	30.8366	69.1634		1	d	3
R1	16008/39	2	22.1055	77.8945		1	d	3
R2	16008/39	2	45.3944	54.6056	1	1	d	3
R2	16008/39	2	46.2199	53.7801	2	1	d	3
R2	16008/39	2	39.2847	60.7153	1	1	d	3
R3	16008/39	2	49.8486	50.1514	1	1	d	3
R3	16008/39	2	47.2696	52.7304	1	1	d	3
R4	16008/39	2	40.8025	59.1975	2	1	d	3
R4	16008/39	2	71.2091	28.7909	3	1	d	3
avg	16008/39	2		56.3366	1.57143	1	d	3
R1	16008/39	4	26.9463	73.0537		1	k	1
R1	16008/39	4	23.3952	76.6048		1	k	1
R2	16008/39	4	37.6818	62.3182	1	1	k	1
R3	16008/39	4	28.6287	71.3713	1	1	k	1
R4	16008/39	4	32.8355	67.1645	2	1	k	1
R4	16008/39	4	40.4699	59.5301	1	1	k	1
avg	16008/39	4		68.3404	1.25	1	k	1
R1	16008/40	2	24.5407	75.4593		1	k	1
R1	16008/40	2	29.0943	70.9057		1	k	1
R4	16008/40	2	88.2395	11.7605	1	0	k	1
R4	16008/40	2	52.1402	47.8598	1	0	k	1
avg	16008/40	2		51.4963	1	0.5	k	1
R1	16008/41	1	22.7993	77.2007		2	d	3
R1	16008/41	1	23.0153	76.9847		1	d	3
R3	16008/41	1	25.0224	74.9776	1	1	d	3
R3	16008/41	1	28.0696	71.9304	1	1	d	3
R4	16008/41	1	57.7285	42.2715	1	1	d	3
avg	16008/41	1		68.673	1	1.2	d	3
R1	16008/41	4	21.8087	78.1913		1	k	1
R1	16008/41	4	38.8512	61.1488		1	k	1
R3	16008/41	4	27.9025	72.0975	1	1	k	1
R3	16008/41	4	27.5868	72.4132	1	1	k	1
R4	16008/41	4	98.193	1.80703	1	1	k	1
R4	16008/41	4	39.8852	60.1148	1	1	k	1
avg	16008/41	4		57.6288	1	1	k	1
R1	16008/42	4	29.3417	70.6583		1	d	3
R1	16008/42	4	32.3649	67.6351		1	d	3
R3	16008/42	4	24.4706	75.5294	1	1	d	3
R4	16008/42	4	97.3844	2.61559	1	0	d	3
R4	16008/42	4	88.8307	11.1693	1	0	d	3
avg	16008/42	4		45.5215	1	0.6	d	3
R1	16008/42	6	20.1567	79.8433		1	d	3
R1	16008/42	6	22.145	77.855		1	d	3
R2	16008/42	6	66.2125	33.7875	1	0	d	3
R2	16008/42	6	55.7612	44.2388	1	1	d	3
R2	16008/42	6	50.7775	49.2225	1	1	d	3
R2	16008/42	6	39.6213	60.3787	1	1	d	3
R3	16008/42	6	45.6221	54.3779	1	1	d	3
avg	16008/42	6		57.1005	1	0.857143	d	3
R1	16008/42	8	26.2833	73.7167		1	d	3
R1	16008/42	8	32.8592	67.1408		1	d	3
R2	16008/42	8	11.4377	88.5623	1	1	d	3
R2	16008/42	8	93.4272	6.57277	1	0	d	3
R2	16008/42	8	56.5357	43.4643	1	0	d	3
R3	16008/42	8	25.2404	74.7596	1	1	d	3
R3	16008/42	8	33.3491	66.6509	1	1	d	3
avg	16008/42	8		60.1239	1	0.714286	d	3
R1	16008/42	10	32.0591	67.9409		1	d	3
R2	16008/42	10	53.6375	46.3625	1	0	d	3
R3	16008/42	10	23.8186	76.1814	1	1	d	3
R3	16008/42	10	27.2824	72.7176	1	1	d	3
R4	16008/42	10	86.0351	13.9649	1	0	d	3
avg	16008/42	10		55.4335	1	0.6	d	3
R1	16008/43	1	34.2434	65.7566		1	d	3
R1	16008/43	1	30.0605	69.9395		1	d	3
R3	16008/43	1	76	24	1	1	d	3
R3	16008/43	1	16.7758	83.2242	1	1	d	3
R4	16008/43	1	91.1765	8.82353	1	0	d	3
R4	16008/43	1	77.9093	22.0907	1	1	d	3
avg	16008/43	1		45.6391	1	0.833333	d	3
R2	16008/43	4	42.0201	57.9799	1	1	h	2
R2	16008/43	4	42.7959	57.2041	1	1	h	2
R3	16008/43	4	18.5054	81.4946	1	1	h	2
R3	16008/43	4	38.3161	61.6839	1	1	h	2
avg	16008/43	4		64.5906	1	1	h	2
R1	16008/43	5	25.1395	74.8605		1	d	3
R2	16008/43	5	74.9664	25.0336	1	0	d	3
R3	16008/43	5	49.1556	50.8444	1	1	d	3
avg	16008/43	5		50.2462	1	0.666667	d	3
R1	16008/43	8	41.2924	58.7076		1	d	3
R3	16008/43	8	33.0844	66.9156	1	1	d	3
R3	16008/43	8	43.2145	56.7855	1	1	d	3
avg	16008/43	8		60.8029	1	1	d	3
R1	16008/43	8	22.9383	77.0617		1	k	1
R2	16008/43	8	57.961	42.039	1	1	k	1
R4	16008/43	8	63.4777	36.5223	2	1	k	1
avg	16008/43	8		51.8743	1.5	1	k	1
R1	16008/43	9	23.0066	76.9934		1	k	1
R1	16008/43	9	27.5619	72.4381		1	k	1
R3	16008/43	9	40.0936	59.9064	1	1	k	1
R3	16008/43	9	67.7515	32.2485	1	1	k	1
R4	16008/43	9	55.1518	44.8482	1	1	k	1
R4	16008/43	9	63.6814	36.3186	1	1	k	1
avg	16008/43	9		53.7922	1	1	k	1
R2	16008/45	1	10.8158	89.1842	1	0	h	2
R2	16008/45	1	44.0339	55.9661	1	1	h	2
R2	16008/45	1	43.0317	56.9683	1	0	h	2
R3	16008/45	1	83.5632	16.4368	1	1	h	2
R4	16008/45	1	36.7622	63.2378	1	1	h	2
R4	16008/45	1	66.8766	33.1234	1	1	h	2
R4	16008/45	1	34.8986	65.1014	1	1	h	2
avg	16008/45	1		54.2883	1	0.714286	h	2
R3	16008/46	3	64.1292	35.8708	1	1	h	2
R4	16008/46	3	81.0382	18.9618	2	1	h	2
R4	16008/46	3	49.1478	50.8522	1	1	h	2
R4	16008/46	3	32.1016	67.8984	1	1	h	2
avg	16008/46	3		43.3958	1.25	1	h	2
R1	16008/47	4	18.2615	81.7385		1	d	3
R3	16008/47	4	35.1171	64.8829	1	1	d	3
R3	16008/47	4	42.1581	57.8419	2	2	d	3
R4	16008/47	4	67.7298	32.2702	1	1	d	3
avg	16008/47	4		59.1834	1.33333	1.25	d	3
R1	16008/47	5	45.73	54.27		1	d	3
R1	16008/47	5	22.1458	77.8542		1	d	3
R2	16008/47	5	53.5404	46.4596	1	1	d	3
R4	16008/47	5	67.1498	32.8502	1	1	d	3
R4	16008/47	5	32.5743	67.4257	1	1	d	3
avg	16008/47	5		55.7719	1	1	d	3
R1	16008/47	8	39.0827	60.9173		1	d	3
R1	16008/47	8	40.9946	59.0054		1	d	3
R2	16008/47	8	36.1455	63.8545	1	1	d	3
avg	16008/47	8		61.2591	1	1	d	3
R3	16008/49	7	47.678	52.322	1	1	k	1
R4	16008/49	7	29.4613	70.5387	3	3	k	1
R4	16008/49	7	24.0248	75.9752	3	3	k	1
avg	16008/49	7		66.2786	2.33333	2.33333	k	1
R2	16008/54	5	96.0925	3.90754	1	1	d	3
R2	16008/54	5	46.2115	53.7885	2	1	d	3
R4	16008/54	5	36.063	63.937	3	2	d	3
avg	16008/54	5		40.5443	2	1.33333	d	3
R2	16008/54	5	48.0033	51.9967	1	1	h	2
R2	16008/54	5	42.9125	57.0875	1	1	h	2
R2	16008/54	5	44.2098	55.7902	1	0	h	2
R3	16008/54	5	9.33167	90.6683	1	0	h	2
R4	16008/54	5	39.3103	60.6897	3	1	h	2
avg	16008/54	5		63.2465	1.4	0.6	h	2
R3	16008/54	8	64.4852	35.5148	1	0	d	3
R4	16008/54	8	29.211	70.789	3	1	d	3
R4	16008/54	8	25.8085	74.1915	1	1	d	3
avg	16008/54	8		60.1651	1.66667	0.666667	d	3
R3	16008/56	2	97.3006	2.69939	1	1	k	1
R4	16008/56	2	32.7125	67.2875	1	1	k	1
R4	16008/56	2	25.8669	74.1331	1	1	k	1
avg	16008/56	2		48.04	1	1	k	1
R1	16008/56	6	26.7319	73.2681		1	k	1
R2	16008/56	6	33.3537	66.6463	1	1	k	1
R3	16008/56	6	23.4513	76.5487	1	1	k	1
avg	16008/56	6		72.1544	1	1	k	1
R1	16008/57	2	19.2069	80.7931		1	d	3
R2	16008/57	2	44.3045	55.6955	1	1	d	3
R2	16008/57	2	24.619	75.381	1	1	d	3
R2	16008/57	2	37.2789	62.7211	1	1	d	3
R2	16008/57	2	33.6122	66.3878	1	1	d	3
R3	16008/57	2	89.5758	10.4242	1	0	d	3
R3	16008/57	2	68.7046	31.2954	1	0	d	3
R4	16008/57	2	40.2556	59.7444	2	2	d	3
R4	16008/57	2	35.9724	64.0276	3	2	d	3
R4	16008/57	2	32.1201	67.8799	1	2	d	3
avg	16008/57	2		57.435	1.33333	1.1	d	3
R2	16008/59	2	93.9855	6.01449	1	0	h	2
R3	16008/59	2	41.8128	58.1872	1	1	h	2
R3	16008/59	2	55.0346	44.9654	1	1	h	2
R4	16008/59	2	20.7878	79.2122	2	2	h	2
avg	16008/59	2		47.0948	1.25	1	h	2
R3	16008/59	3	30.279	69.721	1	1	h	2
R3	16008/59	3	45.9249	54.0751	1	1	h	2
R4	16008/59	3	26.5268	73.4732	2	3	h	2
avg	16008/59	3		65.7564	1.33333	1.66667	h	2
R1	16008/62	1	26.5738	73.4262		1	k	1
R1	16008/62	1	26.3855	73.6145		1	k	1
R2	16008/62	1	52.5145	47.4855	1	1	k	1
avg	16008/62	1		64.842	1	1	k	1
R1	16008/62	2	39.989	60.011		1	d	3
R1	16008/62	2	50.9761	49.0239		1	d	3
R2	16008/62	2	30.9302	69.0698	1	1	d	3
R2	16008/62	2	35.1909	64.8091	1	1	d	3
R2	16008/62	2	44.6057	55.3943	1	1	d	3
R3	16008/62	2	68.3107	31.6893	1	1	d	3
R3	16008/62	2	64.8944	35.1056	1	1	d	3
R4	16008/62	2	45.5018	54.4982	1	1	d	3
R4	16008/62	2	30.1425	69.8575	2	1	d	3
avg	16008/62	2		54.3843	1.14286	1	d	3
R3	16008/62	4	35.0817	64.9183	1	1	h	2
R3	16008/62	4	38.5563	61.4437	1	1	h	2
R4	16008/62	4	46.3631	53.6369	1	1	h	2
avg	16008/62	4		59.9996	1	1	h	2
R3	16008/62	8	47.1106	52.8894	1	1	k	1
R4	16008/62	8	28.4357	71.5643	1	1	k	1
R4	16008/62	8	46.6908	53.3092	1	2	k	1
avg	16008/62	8		59.2543	1	1.33333	k	1
R1	16008/63	1	31.3725	68.6275		1	h	2
R2	16008/63	1	59.6262	40.3738	1	1	h	2
R2	16008/63	1	45.3328	54.6672	1	1	h	2
R2	16008/63	1	53.5483	46.4517	1	1	h	2
R3	16008/63	1	20.2993	79.7007	1	1	h	2
avg	16008/63	1		57.9642	1	1	h	2
R1	16008/63	1	60.8126	39.1874		1	k	1
R2	16008/63	1	87.0769	12.9231	1	0	k	1
R3	16008/63	1	70.9747	29.0253	1	1	k	1
R4	16008/63	1	31.4324	68.5676	1	1	k	1
R4	16008/63	1	27.3509	72.6491	1	1	k	1
avg	16008/63	1		44.4705	1	0.8	k	1
R1	16008/66	1	46.1387	53.8613		1	d	3
R3	16008/66	1	38.3764	61.6236	1	1	d	3
R3	16008/66	1	32.3382	67.6618	1	1	d	3
avg	16008/66	1		61.0489	1	1	d	3
R3	16008/66	4	59.4654	40.5346	1	1	d	3
R3	16008/66	4	25.0958	74.9042	1	1	d	3
R4	16008/66	4	41.2229	58.7771	1	1	d	3
R4	16008/66	4	35.1069	64.8931	1	1	d	3
avg	16008/66	4		59.7773	1	1	d	3
			count	159
			average	60.3638	1.2373	1.06055
			min	19.5212	1	0.333333
			max	82.0551	3	2.33333
			median	60.8029	1	1
			sd.p	10.4162	0.379272	0.266811
			CV,%	17.2558	30.6532	25.1578
			Kurtosis	2.03752	6.09723	3.70803
			Skewness	-0.753711	2.27957	1.08263

## Sheet: Table S6
Table S6. Phenotype and genotype of parent lines including, IR29, KDML105 and JK
JK	Plant no.	Line no.	Code	EC1	EC2	EC1/2	EC1/2_adjust	CMS	TN_s	TN_r
1	60	JK	A60	32.4	62.21	52.0817	52.0817	47.9183	1	1
3	180	JK	C60	42.2	82.54	51.1267	51.1267	48.8733	1	1
4	240	JK	D60	12.37	47.34	26.1301	26.1301	73.8699	1	1
5	300	JK	E60	8.89	47.09	18.8787	18.8787	81.1213	1	1
6	360	JK	F60	22.09	56.35	39.2014	39.2014	60.7986	1	1
7	420	JK	G60	146	153.5	95.114	95.114	4.88599	1	1
8	60	JK	H60	20.73	51.16	40.5199	40.5199	59.4801	1	1
9	120	JK	I60	22.31	55.6	40.1259	40.1259	59.8741	1	1
10	180	JK	J60	24.61	56.96	43.2058	43.2058	56.7942	1	1
11	240	JK	K60	15.6	51.85	30.0868	30.0868	69.9132	1	1
12	300	JK	L60	18.27	57.23	31.9238	31.9238	68.0762	1	1
13	360	JK	M60	11.62	52.58	22.0997	22.0997	77.9003	2	1
14	420	JK	N60	11.79	44.37	26.572	26.572	73.428	1	1
							average	60.2257	1.07692	1
							min	4.88599	1	1
							max	81.1213	2	1
							median	60.7986	1	1
IR29	Plant no.	Line no.	Code	EC1	EC2	EC1/2	EC1/2_adjust	CMS	TN_s	TN_r
1	59	IR	A59	245.5	251	97.8088	97.8088	2.19124	1	1
2	119	IR	B59	20.83	50.67	41.1091	41.1091	58.8909	1	1
3	179	IR	C59	22.49	54.13	41.5481	41.5481	58.4519	1	1
4	239	IR	D59	41.74	50.54	82.588	82.588	17.412	1	1
5	299	IR	E59	24.62	58.3	42.2298	42.2298	57.7702	1	1
6	359	IR	F59	46.33	87.83	52.7496	52.7496	47.2504	1	1
7	418	IR	G58	87.09	177.6	49.0372	49.0372	50.9628	1	1
8	419	IR	G59	42.8	80.73	53.0162	53.0162	46.9838	1	1
9	59	IR	H59	35.98	75.08	47.9222	47.9222	52.0778	1	1
10	119	IR	I59	33.98	72.81	46.6694	46.6694	53.3306	1	1
11	179	IR	J59	50.47	87.72	57.5353	57.5353	42.4647	1	1
12	239	IR	K59	24.4	51.48	47.397	47.397	52.603	1	1
13	299	IR	L59	34.38	75.86	45.3203	45.3203	54.6797	1	1
14	359	IR	M59	134.3	171.9	78.1268	78.1268	21.8732	1	1
15	418	IR	N58	38.88	70.82	54.8997	54.8997	45.1003	1	1
16	419	IR	N59	20.44	55.77	36.6505	36.6505	63.3495	1	1
							average	45.337	1	1
							min	2.19124	1	1
							max	63.3495	1	1
							median	51.5203	1	1
KDML105	Plant no.	Line no.	Code	EC1	EC2	EC1/2	EC1/2_adjust	CMS	TN_s	TN_r
1	26	KD-WT	13B	196.7	218.1	90.188	90.188	9.81201	1	1
2	28	KD-WT	14B	214.5	249.6	85.9375	85.9375	14.0625	1	1
3	59	KD-WT	30A	303.4	320.8	94.5761	94.5761	5.42394	1	1
4	60	KD-WT	30B	392.5	356.1	110.222	100	0	1	1
5	79	KD-WT	40A	391.1	474.5	82.4236	82.4236	17.5764	1	1
6	80	KD-WT	40B	174.4	224.2	77.7877	77.7877	22.2123	1	1
7	90	KD-WT	45B	23.41	70.27	33.3144	33.3144	66.6856	1	1
8	99	KD-WT	50A	233.9	267.8	87.3413	87.3413	12.6587	1	1
9	100	KD-WT	50B	302.1	320.1	94.3768	94.3768	5.62324	1	1
10	120	KD-WT	60B	415.5	408.8	101.639	100	0	1	0
11	122	KD-WT	61B	74.4	126	59.0476	59.0476	40.9524	1	0
12	142	KD-WT	71B	317.6	332.3	95.5763	95.5763	4.42371	1	1
13	152	KD-WT	76B	19.4	17.64	109.977	100	0	1	1
14	162	KD-WT	81B	113.7	133.2	85.3604	85.3604	14.6396	1	0
15	182	KD-WT	91B	159.8	174.2	91.7336	91.7336	8.26636	1	0
16	224	KD-WT	112B	26.88	64.6	41.6099	41.6099	58.3901	1	1
17	284	KD-WT	142B	19.43	58.22	33.3734	33.3734	66.6266	1	1
							average	20.4326	1	0.764706
							min	0	1	0
							max	66.6856	1	1
							median	12.6587	1	1

## Sheet: Table S7
Table S7. Pearson correlation of the three traits in the two validation populations
Pearson correlation					P-value
F4 QTL1	CMS	TN_s	TN_r		F4 QTL1	CMS	TN_s	TN_r
CMS	1	0.198575	0.234124		CMS	0	0.0737084	0.0342552
TN_s		1	0.680919		TN_s		0	1.94046e-12
TN_r			1		TN_r			0
F3 QTL1	CMS	TN_s	TN_r		F3 QTL1	CMS	TN_s	TN_r
CMS	1	0.155766	0.530668		CMS	0	0.0545208	1.71883e-12
TN_s		1	0.550895		TN_s		0	1.60546e-13
TN_r			1		TN_r			0
F4 QTL2	CMS	TN_s	TN_r		F4 QTL2	CMS	TN_s	TN_r
CMS	1	0.0749064	0.186553		CMS	0	0.498283	0.0892961
TN_s		1	0.79796		TN_s		0	1.01801e-19
TN_r			1		TN_r			0
F3 QTL2	CMS	TN_s	TN_r		F3Q2	F3 QTL2	TN_s	TN_r
CMS	1	0.251147	0.334538		CMS	0	0.00140706	1.63311e-05
TN_s		1	0.569976		TN_s		0	4.45366e-15
TN_r			1		TN_r			0

## Sheet: Table S8
Table S8. Allele-specific primers used for genotyping.
Location	Sequence	Allele
		Ref	Alt
Chr1: 38,419,022	OF: TTTTACAAAAGAACGTTTGCATTATC	A	G
	OR: CTAGAGGTTGAAAACAGTAATTCAATTTAG	(IR29 or KDML105)	(JK)
	IF: AGTTTTGCAACACTGTATGCgA
	IR: AGGAAGTAGTTTCACAAAAGTACAACTATAaC
Chr3: 26,236,424	OF: TCTGAGTTTCTGGACATGCT	A	G
	OR: ACCAATAACCAAATCCAAAAGT	(IR29 or KDML105)	(JK)
	IF: TTATTATTTTTCTATTGCTTGCgA
	IR: GAGTTAATGTACGTAATAAACACATcTC
OF, outer forward; OR, outer reverse; IF, inner forward; IR, inner reverse; small letter was artificial mismatch base added.

## Sheet: Table S9
Table S9. Single marker analysis of two validation populations
Population	Chr.	Locus	Trait	Add effect	Dom effect	R2	R2, %	-log p(F)	p-value
F4	1	QTL1	CMS	-3.246	10.966	0.18	18	3.398	0.000399945
			TN_s	-0.014	-0.022	0.005	0.5	0.08	0.831764
			TN_r	-0.024	0.043	0.021	2.1	0.358	0.438531
F4	3	QTL2	CMS	-0.4	-0.819	0.004	0.4	0.066	0.859014
			TN_s	-0.051	0.118	0.045	4.5	0.802	0.157761
			TN_r	-0.011	0.031	0.007	0.7	0.121	0.756833
F3	1	QTL1	CMS	-2.702	0.725	0.06	6	2.009	0.0097949
			TN_s	-0.116	-0.159	0.162	16.2	5.751	1.77419e-06
			TN_r	-0.138	-0.116	0.204	20.4	7.446	3.58096e-08
F3	3	QTL2	CMS	0.747	2.221	0.013	1.3	0.456	0.349945
			TN_s	-0.031	0.095	0.015	1.5	0.506	0.311889
			TN_r	0.007	0.045	0.006	0.6	0.211	0.615177
